# Supplementary material for: Health-related quality of life of younger and older lower-income households in Malaysia
Source: PLoS One. 2022 Feb 8;17(2):e0263751. doi: 10.1371/journal.pone.0263751 (PMC8824345; doi:10.1371/journal.pone.0263751)
Supplement: S1 Appendix — (XLSX) [file pone.0263751.s003.xlsx]

## Sheet: Dataset - PLOS ONE
ID	No	Age	Age60	Gender	Ethnicity_4_Malay_vs_Non	Ethnicity_5	Marriage_Status	Married_or_Not	Married_Not_Divorced	Education_Level	Working_Status_During_Covid19	A1_No_Diseases	Number_of_Diseases_2	B40_Category	B40_National	B40_States	EQ5D5L_Mobility_AnyProblem	EQ5D5L_SelfCare_AnyProblem	EQ5D5L_UsualActivities_AnyProblem	EQ5D5L_Pain_Discomfort_AnyProblem	EQ5D5L_Anxiety_Depression_AnyProblem	EQ5D5L_Total_AnyProblem	EQ_5D_5L_Index	EQ_VAS_Adjusted	State	Head_of_Family	Type_of_House_Ownership	Working_Status_Before_Covid19	Education_Level_3Level	Education_Level_6	Total_Household_Income_Before_Covid19	Total_Household_Income_During_Covid19	Savings_Per_Month	Total_Expenditure_Per_Month	Impact_of_Covid19_on_Expenditure	Number_of_Diseases	EQ5D5L_Mobility	EQ5D5L_Self_Care	EQ5D5L_Usual_Activities	EQ5D5L_Pain_Discomfort	EQ5D5L_Anxiety_Depression	EQ5D5L_Total
Pahang001	1	63	2	2	1	1	2	1	1	2	2	2	1	1	1	1	1	1	1	1	1	1	1	75	1	2	1	1	2	2	4200	200	0	2370	2	1	1	1	1	1	1	5
Pahang002	2	62	2	1	1	1	2	1	1	1	2	2	1	1	1	1	1	1	1	2	1	2	0.893142	100	1	2	2	1	1	1	2550	783	0	974	1	1	1	1	1	3	1	7
Pahang003	3	68	2	1	1	1	2	1	1	1	2	2	2	1	1	1	1	1	1	1	1	1	1	100	1	1	1	2	1	2	1600	1733	100	2367	2	2	1	1	1	1	1	5
Pahang004	4	39	1	1	1	1	2	1	1	4	1	1	0	1	1	1	1	1	1	1	1	1	1	90	1	1	1	1	3	2	2092	2000	0	3800	2	0	1	1	1	1	1	5
Pahang005	5	65	2	1	1	1	2	1	1	1	2	2	2	2	1	1	1	1	2	2	1	2	0.871123	95	1	1	1	2	1	2	2592	2633	0	1540	1	2	1	1	2	2	1	7
Pahang006	6	47	1	2	1	1	3	2	3	2	2	1	0	1	1	1	1	1	1	2	1	2	0.919316	80	1	1	1	2	2	1	692	933	0	1430	3	0	1	1	1	2	1	6
Pahang007	7	61	2	2	1	1	3	2	3	1	2	1	0	1	1	1	1	1	1	1	1	1	1	80	1	2	1	2	2	1	1270	1283	100	1485	2	0	1	1	1	1	1	5
Pahang008	8	38	1	1	1	1	4	2	3	2	1	1	0	1	1	1	1	1	1	1	1	1	1	60	1	1	3	1	2	999	1492	733	100	1270	1	0	1	1	1	1	1	5
Pahang009	9	71	2	1	1	1	2	1	1	1	2	2	2	1	1	1	1	1	1	1	1	1	1	100	1	1	1	2	1	999	2300	2300	500	777	1	2	1	1	1	1	1	5
Pahang010	10	76	2	1	1	1	2	1	1	2	2	2	1	4	1	2	1	1	1	1	1	1	1	100	1	2	1	2	2	2	4600	4200	700	2749.67	3	1	1	1	1	1	1	5
Pahang011	11	66	2	1	1	1	2	1	1	2	1	1	0	4	1	2	1	1	1	1	2	2	0.928306	60	1	2	2	1	2	1	4125	4125	0	5385	2	0	1	1	1	1	2	6
Pahang012	12	37	1	2	1	1	4	2	3	1	1	1	0	1	1	1	1	1	1	2	2	2	0.847622	60	1	1	1	1	2	1	1650	1650	500	1750	2	0	1	1	1	2	2	7
Pahang013	13	70	2	1	2	2	2	1	1	1	1	1	0	1	1	1	1	1	1	1	1	1	1	70	1	1	1	1	2	2	1592	1033	0	1946	2	0	1	1	1	1	1	5
Pahang014	14	33	1	2	1	1	2	1	1	3	1	1	0	3	1	1	1	1	1	1	1	1	1	100	1	2	2	1	3	1	6100	3233	2000	6829	2	0	1	1	1	1	1	5
Pahang015	15	60	2	1	1	1	2	1	1	2	2	2	1	4	1	2	1	1	1	1	1	1	1	50	1	1	1	2	2	2	3900	4033	0	2123	999	1	1	1	1	1	1	5
Pahang016	16	28	1	2	1	1	1	2	2	3	1	1	0	1	1	1	1	1	1	1	2	2	0.928306	95	1	1	3	1	3	1	2200	2242	0	2150	1	0	1	1	1	1	2	6
Pahang017	17	55	1	1	1	1	2	1	1	3	2	1	0	1	1	1	1	1	1	1	1	1	1	80	1	2	3	1	3	1	2000	999	0	2372	2	0	1	1	1	1	1	5
Pahang018	18	36	1	1	1	1	2	1	1	2	1	2	0	2	1	1	1	1	1	1	1	1	1	80	1	1	1	1	2	1	2500	2633	300	4590	1	0	1	1	1	1	1	5
Pahang019	19	35	1	2	1	1	1	2	2	2	1	1	0	1	1	1	1	1	1	2	2	2	0.847622	65	1	1	2	1	2	999	850	850	0	1167	2	0	1	1	1	2	2	7
Pahang020	20	60	2	2	1	1	1	2	2	1	2	1	0	1	1	1	1	1	1	1	1	1	1	98	1	1	4	2	2	999	92	133	0	1480	2	0	1	1	1	1	1	5
Pahang021	21	64	2	2	1	1	3	2	3	2	2	2	2	1	1	1	2	1	2	2	2	2	0.718228	99	1	1	1	2	2	2	1540	1581	50	1849	2	2	2	1	2	2	2	9
Pahang022	22	50	1	2	1	1	2	1	1	1	2	1	0	1	1	1	1	1	1	1	1	1	1	95	1	2	2	1	1	1	3070	2033	0	3330	3	0	1	1	1	1	1	5
Pahang023	23	30	1	1	1	1	2	1	1	2	1	1	0	2	1	1	1	1	1	1	1	1	1	95	1	1	3	1	2	999	1800	2633	1000	3220	2	0	1	1	1	1	1	5
Pahang024	24	63	2	2	1	1	2	1	1	2	2	2	1	1	1	1	1	1	1	1	1	1	1	100	1	2	1	1	2	999	4200	200	0	2370	2	1	1	1	1	1	1	5
Pahang025	25	43	1	1	1	1	2	1	1	1	1	2	1	1	1	1	2	1	1	2	1	2	0.7856	96	1	2	3	1	2	999	3192	1500	0	1550	2	1	3	1	1	3	1	9
Pahang026	26	56	1	1	1	1	2	1	1	1	1	2	1	1	1	1	1	1	1	2	1	2	0.893142	70	1	1	2	1	1	2	1092	633	0	1570	2	1	1	1	1	3	1	7
Pahang027	27	58	1	2	1	1	2	1	1	1	2	2	1	1	1	1	1	1	1	2	1	2	0.919316	85	1	2	1	1	2	2	2100	683	0	2491	1	1	1	1	1	2	1	6
Pahang028	28	53	1	2	1	1	3	2	3	2	2	1	0	1	1	1	1	1	1	1	1	1	1	99	1	1	1	2	2	2	1838	2012	100	2365	1	0	1	1	1	1	1	5
Pahang029	29	60	2	1	1	1	2	1	1	3	2	2	2	1	1	1	1	1	1	2	2	2	0.847622	80	1	1	3	1	3	2	992	1033	70	2175	999	2	1	1	1	2	2	7
Pahang030	30	55	1	1	1	1	2	1	1	2	1	2	2	1	1	1	1	1	1	1	1	1	1	100	1	1	1	1	2	2	1492	1533	200	2134.5	1	2	1	1	1	1	1	5
Pahang031	31	55	1	1	1	1	2	1	1	1	1	2	1	1	1	1	1	1	2	1	1	2	0.936173	100	1	1	3	1	1	1	1500	1633	250	2370	2	1	1	1	3	1	1	7
Pahang032	32	53	1	2	1	1	3	2	3	2	1	1	0	1	1	1	1	1	1	1	1	1	1	80	1	2	1	1	2	1	1333	1533	200	1420	2	0	1	1	1	1	1	5
Pahang033	33	59	1	1	1	1	2	1	1	2	1	1	0	3	1	1	1	1	1	2	1	2	0.919316	98	1	2	3	1	2	2	4000	3833	300	1240	999	0	1	1	1	2	1	6
Pahang034	34	70	2	1	1	1	2	1	1	2	2	1	0	1	1	1	1	1	1	1	1	1	1	75	1	1	2	2	2	999	1800	1833	150	1950	2	0	1	1	1	1	1	5
Pahang035	35	57	1	1	1	1	2	1	1	2	2	2	2	1	1	1	1	1	1	1	1	1	1	85	1	2	1	2	2	1	1442	1483	200	1200	1	2	1	1	1	1	1	5
Pahang036	36	57	1	1	1	1	2	1	1	999	2	1	0	1	1	1	1	1	1	1	1	1	1	60	1	2	3	2	999	999	1570	1703	200	1305	2	0	1	1	1	1	1	5
Pahang037	37	51	1	1	1	1	2	1	1	2	1	1	0	1	1	1	1	1	1	2	1	2	0.919316	95	1	2	2	1	2	999	1425	1333	150	2109	1	0	1	1	1	2	1	6
Pahang038	38	54	1	2	1	1	4	2	3	1	2	1	0	1	1	1	1	1	2	1	1	2	0.951807	100	1	2	3	1	1	999	1550	383	0	1300	2	0	1	1	2	1	1	6
Pahang039	39	40	1	1	1	1	2	1	1	4	1	1	0	2	1	1	2	1	1	1	1	2	0.892457	70	1	1	1	1	3	999	3300	2933	300	980	2	0	3	1	1	1	1	7
Pahang040	40	40	1	2	1	1	3	2	3	2	2	1	0	1	1	1	1	1	1	2	1	2	0.919316	93	1	1	3	1	2	999	1266	283	100	2065	2	0	1	1	1	2	1	6
Pahang041	41	44	1	1	1	1	2	1	1	3	1	1	0	1	1	1	1	1	1	1	1	1	1	60	1	1	1	1	3	999	3133	1800	200	5399.17	2	0	1	1	1	1	1	5
Pahang042	42	48	1	1	1	1	2	1	1	1	2	2	1	1	1	1	1	1	1	1	1	1	1	90	1	1	1	1	1	2	2892	133	0	3677	1	1	1	1	1	1	1	5
Pahang043	43	34	1	1	1	1	2	1	1	3	1	1	0	999	2	2	1	1	1	1	1	1	1	100	1	2	3	1	3	2	8500	8500	1000	5380	2	0	1	1	1	1	1	5
Pahang044	44	53	1	2	1	1	3	2	3	1	2	1	0	1	1	1	2	1	2	1	2	2	0.640521	75	1	1	2	2	1	2	300	433	0	1340	2	0	2	1	2	1	4	10
Pahang045	45	25	1	1	1	1	1	2	2	2	1	1	0	1	1	1	1	1	1	1	1	1	1	70	1	1	3	1	2	2	1633	767	0	1300	2	0	1	1	1	1	1	5
Pahang046	46	47	1	2	1	1	3	2	3	2	1	2	1	1	1	1	1	1	1	1	1	1	1	85	1	1	3	1	2	3	1233	733	50	1400	1	1	1	1	1	1	1	5
Pahang047	47	40	1	1	1	1	2	1	1	2	1	1	0	2	1	1	1	1	1	1	1	1	1	65	1	1	1	1	2	2	2892	2800	150	1959	1	0	1	1	1	1	1	5
Pahang048	48	69	2	2	1	1	3	2	3	1	2	2	2	1	1	1	2	1	2	1	1	2	0.844264	90	1	1	1	2	1	2	1233	1333	200	1595	1	2	3	1	2	1	1	8
Pahang049	49	52	1	1	1	1	3	2	3	2	1	1	0	1	1	1	1	1	1	2	1	2	0.919316	95	1	1	1	1	2	2	3000	1733	300	2375	1	0	1	1	1	2	1	6
Pahang050	50	60	2	1	1	1	2	1	1	999	2	1	0	3	1	2	1	1	1	1	1	1	1	95	1	2	1	2	999	2	3892	3933	400	2745	2	0	1	1	1	1	1	5
Pahang051	51	38	1	1	1	1	2	1	1	2	1	1	0	1	1	1	1	1	1	1	1	1	1	90	1	2	3	1	2	2	3492	1033	50	3220	999	0	1	1	1	1	1	5
Pahang052	52	32	1	1	1	1	2	1	1	2	1	1	0	1	1	1	1	1	1	1	1	1	1	75	1	2	3	1	2	3	3300	2383	600	3375	2	0	1	1	1	1	1	5
Pahang053	53	64	2	1	1	1	2	1	1	3	2	1	0	2	1	1	1	1	1	1	1	1	1	100	1	2	1	2	3	2	2300	2600	200	2333	1	0	1	1	1	1	1	5
Pahang054	54	45	1	1	1	1	2	1	1	2	2	1	0	1	1	1	1	1	1	1	1	1	1	90	1	2	1	1	2	2	450	133	100	1185	2	0	1	1	1	1	1	5
Pahang055	55	37	1	1	1	1	2	1	1	1	1	1	0	1	1	1	2	1	2	1	1	2	0.870606	90	1	2	3	1	2	2	2292	883	0	2126	999	0	2	1	2	1	1	7
Pahang056	56	46	1	1	1	1	2	1	1	2	2	2	1	1	1	1	1	1	1	1	1	1	1	80	1	2	1	1	2	3	1400	100	100	2600	1	1	1	1	1	1	1	5
Pahang057	57	66	2	2	1	1	3	2	3	2	1	2	1	1	1	1	2	2	1	2	1	2	0.775721	98	1	1	1	1	2	2	1333	1325	1	1584	1	1	2	2	1	2	1	8
Pahang058	58	45	1	1	1	1	2	1	1	3	1	2	1	1	1	1	1	1	1	2	1	2	0.919316	100	1	2	1	1	3	1	3073	1578	0	4563.33	2	1	1	1	1	2	1	6
Pahang059	59	32	1	1	1	1	2	1	1	2	1	1	0	1	1	1	1	1	1	1	1	1	1	70	1	1	3	1	2	4	2092	1050	100	2870	2	0	1	1	1	1	1	5
Pahang060	60	68	2	2	1	1	3	2	3	1	2	2	1	1	1	1	2	1	2	2	1	2	0.737406	80	1	1	1	2	2	3	750	750	200	1033	2	1	3	1	2	3	1	10
Pahang061	61	37	1	1	1	1	2	1	1	2	1	1	0	1	1	1	1	1	1	1	1	1	1	100	1	1	3	1	2	2	2092	1050	200	4835	2	0	1	1	1	1	1	5
Pahang062	62	57	1	2	1	1	3	2	3	999	2	2	1	1	1	1	2	1	2	2	1	2	0.763748	80	1	2	1	2	999	2	2433	2175	250	2945	1	1	2	1	2	3	1	9
Pahang063	63	54	1	2	1	1	3	2	3	1	1	2	1	1	1	1	2	1	2	2	1	2	0.763748	80	1	1	3	1	2	2	692	233	0	1885	3	1	2	1	2	3	1	9
Pahang064	64	35	1	1	1	1	2	1	1	2	1	2	1	2	1	1	1	1	1	1	1	1	1	90	1	2	3	1	2	3	3692	2783	100	2680	999	1	1	1	1	1	1	5
Pahang065	65	48	1	1	1	1	3	2	3	2	1	2	1	1	1	1	1	1	1	1	1	1	1	70	1	1	1	1	2	2	3000	1541	300	3350	1	1	1	1	1	1	1	5
Pahang066	66	49	1	1	1	1	2	1	1	2	1	1	0	999	2	2	1	1	1	1	1	1	1	80	1	2	1	1	2	1	5525	5550	400	3185	1	0	1	1	1	1	1	5
Pahang067	67	34	1	1	1	1	2	1	1	2	1	1	0	1	1	1	1	1	1	1	1	1	1	70	1	2	3	1	2	1	2092	1133	100	2420	2	0	1	1	1	1	1	5
Pahang068	68	60	2	1	1	1	2	1	1	1	2	2	1	1	1	1	1	1	1	2	1	2	0.919316	91	1	2	1	2	2	1	1192	1183	100	1915	2	1	1	1	1	2	1	6
Pahang069	69	46	1	2	1	1	3	2	3	1	2	2	0	1	1	1	1	1	1	1	1	1	1	60	1	1	1	2	2	999	1593	847	150	1425	2	0	1	1	1	1	1	5
Pahang070	70	41	1	1	1	1	2	1	1	2	1	1	0	3	1	1	1	1	1	2	1	2	0.919316	90	1	2	3	1	2	4	5000	3333	700	2681	999	0	1	1	1	2	1	6
Pahang071	71	66	2	1	1	1	2	1	1	999	2	1	0	2	1	1	1	1	1	1	1	1	1	70	1	2	1	2	999	2	2680	2813	500	1888	1	0	1	1	1	1	1	5
Pahang072	72	50	1	1	1	1	2	1	1	1	2	1	0	1	1	1	1	1	1	1	1	1	1	90	1	2	3	1	1	2	2392	133	0	2380	1	0	1	1	1	1	1	5
Pahang073	73	62	2	2	1	1	3	2	3	1	2	1	0	1	1	1	1	1	1	1	1	1	1	50	1	2	1	2	2	2	1933	2033	1501	1660	2	0	1	1	1	1	1	5
Pahang074	74	45	1	2	1	1	2	1	1	1	2	2	1	1	1	1	1	1	1	1	1	1	1	80	1	2	3	1	2	1	1492	333	500	1650	2	1	1	1	1	1	1	5
Pahang075	75	67	2	1	1	1	2	1	1	2	2	1	0	1	1	1	1	1	1	1	1	1	1	89	1	1	1	2	2	2	2392	2383	500	1640	1	0	1	1	1	1	1	5
Pahang076	76	54	1	1	1	1	2	1	1	1	1	1	0	1	1	1	1	1	1	2	1	2	0.919316	98	1	1	1	1	2	2	3092	1183	100	3100	3	0	1	1	1	2	1	6
Pahang077	77	49	1	1	1	1	2	1	1	4	1	1	0	999	2	2	1	1	1	1	1	1	1	50	1	1	1	1	3	2	8242	8283	0	7622.96	1	0	1	1	1	1	1	5
Pahang078	78	60	2	1	1	1	2	1	1	4	2	1	0	4	1	2	1	1	1	1	1	1	1	80	1	1	3	2	3	2	6000	4133	200	5074.16	999	0	1	1	1	1	1	5
Pahang079	79	28	1	1	1	1	2	1	1	4	1	1	0	1	1	1	1	1	1	1	1	1	1	80	1	1	3	1	3	3	3000	2183	100	2991	1	0	1	1	1	1	1	5
Pahang080	80	42	1	1	1	1	2	1	1	1	1	1	0	2	1	1	1	1	1	1	1	1	1	75	1	1	1	1	1	999	2800	2933	0	3348	1	0	1	1	1	1	1	5
Pahang081	81	31	1	1	1	1	2	1	1	999	2	1	0	1	1	1	1	1	1	1	1	1	1	95	1	1	3	1	999	1	3592	83	500	3035	2	0	1	1	1	1	1	5
Pahang082	82	36	1	1	1	1	2	1	1	4	1	1	0	999	2	2	1	1	1	1	1	1	1	60	1	2	1	1	3	1	7000	7083	500	7891.6	2	0	1	1	1	1	1	5
Pahang083	83	62	2	1	1	1	2	1	1	2	2	2	1	1	1	1	1	1	1	1	1	1	1	80	1	1	1	2	2	1	900	983	0	550	999	1	1	1	1	1	1	5
Pahang084	84	58	1	1	1	1	2	1	1	2	1	2	1	1	1	1	1	1	1	1	1	1	1	90	1	1	1	1	2	2	2200	1283	0	2166.33	999	1	1	1	1	1	1	5
Pahang085	85	60	2	1	1	1	2	1	1	2	1	2	1	2	1	1	1	1	1	1	1	1	1	100	1	1	1	1	2	2	2092	3133	100	3132	2	1	1	1	1	1	1	5
Pahang086	86	35	1	1	1	1	2	1	1	1	1	2	1	1	1	1	1	1	1	1	1	1	1	90	1	1	3	1	2	1	1592	933	0	2785.1	2	1	1	1	1	1	1	5
Pahang087	87	40	1	1	1	1	2	1	1	999	1	2	1	1	1	1	1	1	1	1	1	1	1	80	1	1	3	1	999	2	2092	2083	0	4860	2	1	1	1	1	1	1	5
Pahang088	88	38	1	1	1	1	2	1	1	999	1	1	0	3	1	1	1	1	1	1	1	1	1	80	1	1	1	1	999	1	3400	3423	200	3088.66	999	0	1	1	1	1	1	5
Pahang089	89	43	1	1	1	1	2	1	1	2	1	1	0	1	1	1	1	1	1	1	1	1	1	75	1	1	3	1	2	1	1992	1133	200	2481.9	2	0	1	1	1	1	1	5
Pahang090	90	36	1	1	1	1	2	1	1	2	2	1	0	1	1	1	1	1	1	1	1	1	1	70	1	1	1	1	2	2	1892	133	30	1661.33	2	0	1	1	1	1	1	5
Pahang091	91	55	1	2	1	1	2	1	1	2	2	2	3	1	1	1	1	1	2	1	1	2	0.951807	80	1	1	1	2	2	1	1400	1533	0	700	1	4	1	1	2	1	1	6
Pahang092	92	37	1	1	1	1	2	1	1	2	1	1	0	1	1	1	1	1	1	1	1	1	1	90	1	1	3	1	2	1	1892	1433	0	1620.66	2	0	1	1	1	1	1	5
Pahang093	93	47	1	1	1	1	2	1	1	2	2	2	2	1	1	1	1	1	1	1	1	1	1	50	1	1	3	1	2	1	2900	133	0	2929.33	1	2	1	1	1	1	1	5
Pahang094	94	56	1	1	1	1	2	1	1	2	1	1	0	1	1	1	1	1	1	1	1	1	1	100	1	1	1	1	2	1	3560	1283	500	2532	2	0	1	1	1	1	1	5
Pahang095	95	60	2	1	1	1	2	1	1	2	1	2	1	1	1	1	1	1	1	2	1	2	0.919316	95	1	1	1	1	2	2	2292	2033	0	2802.9	1	1	1	1	1	2	1	6
Pahang096	96	51	1	2	1	1	3	2	3	3	1	1	0	4	1	2	1	1	1	1	1	1	1	60	1	1	1	1	3	2	4220	4287	0	4110.84	2	0	1	1	1	1	1	5
Pahang097	97	59	1	1	1	1	2	1	1	2	2	2	1	1	1	1	1	1	1	2	1	2	0.919316	99	1	2	1	1	2	3	3492	83	0	3032.25	2	1	1	1	1	2	1	6
Pahang098	98	51	1	1	1	1	2	1	1	2	1	1	0	2	1	1	1	1	1	1	1	1	1	90	1	1	1	1	2	2	4050	3083	100	3798	2	0	1	1	1	1	1	5
Pahang099	99	40	1	1	1	1	2	1	1	1	2	1	0	1	1	1	1	1	1	1	1	1	1	70	1	2	1	1	2	2	3800	83	50	1373	1	0	1	1	1	1	1	5
Pahang100	100	38	1	1	1	1	2	1	1	2	2	1	0	1	1	1	1	1	1	1	1	1	1	70	1	2	1	1	2	2	2000	483	0	3394.16	2	0	1	1	1	1	1	5
Pahang101	101	27	1	1	1	1	2	1	1	2	2	1	0	1	1	1	1	1	1	1	1	1	1	90	1	1	3	1	2	2	1500	133	0	1847	2	0	1	1	1	1	1	5
Pahang102	102	48	1	1	1	1	2	1	1	2	1	1	0	1	1	1	1	1	1	1	1	1	1	80	1	1	4	1	2	3	2484	2433	200	2566.75	1	0	1	1	1	1	1	5
Pahang103	103	84	2	2	1	1	3	2	3	1	2	2	3	1	1	1	2	2	2	2	1	2	0.685552	90	1	2	2	2	1	2	600	567	0	#NULL!	2	8	3	2	3	2	1	11
Pahang104	104	31	1	1	1	1	2	1	1	2	1	1	0	1	1	1	1	1	1	1	1	1	1	80	1	1	2	1	2	1	1984	1933	0	1190.25	2	0	1	1	1	1	1	5
Pahang105	105	56	1	1	1	1	2	1	1	3	2	1	0	1	1	1	1	1	1	1	1	1	1	100	1	1	4	1	3	1	784	233	0	#NULL!	1	0	1	1	1	1	1	5
Pahang106	106	69	2	2	1	1	3	2	3	1	2	2	1	1	1	1	2	1	2	2	2	2	0.718228	90	1	1	1	2	1	3	1050	1017	200	810	2	1	2	1	2	2	2	9
Pahang107	107	40	1	1	1	1	2	1	1	1	1	1	0	1	1	1	1	1	1	1	1	1	1	90	1	1	3	1	1	3	1284	1233	100	1392.83	2	0	1	1	1	1	1	5
Pahang108	108	67	2	2	1	1	3	2	3	1	2	2	1	1	1	1	2	1	2	2	2	2	0.718228	90	1	1	2	2	1	2	650	617	0	450	2	1	2	1	2	2	2	9
Pahang109	109	66	2	1	1	1	3	2	3	1	2	2	1	1	1	1	2	1	2	1	1	2	0.870606	89	1	1	1	2	2	3	300	267	0	60	2	1	2	1	2	1	1	7
Pahang110	110	56	1	1	1	1	3	2	3	2	1	1	0	1	1	1	1	1	1	1	2	2	0.928306	90	1	1	1	1	2	3	2884	1200	0	1291.66	1	0	1	1	1	1	2	6
Pahang111	111	58	1	1	1	1	2	1	1	2	1	1	0	2	1	1	1	1	1	1	1	1	1	80	1	1	4	1	2	3	2884	2833	0	2303	1	0	1	1	1	1	1	5
Pahang112	112	64	2	1	1	1	2	1	1	2	1	2	0	1	1	1	1	1	1	1	1	1	1	60	1	1	1	1	2	1	2384	2333	0	1592.5	1	0	1	1	1	1	1	5
Pahang113	113	51	1	1	1	1	2	1	1	2	1	2	1	1	1	1	1	1	1	1	1	1	1	80	1	1	3	1	2	2	1484	833	150	955.83	1	1	1	1	1	1	1	5
Pahang114	114	43	1	1	1	1	2	1	1	2	1	2	1	4	1	2	1	1	1	1	2	2	0.928306	100	1	1	3	1	2	1	4000	4000	2500	2459.66	2	1	1	1	1	1	2	6
Pahang115	115	48	1	1	1	1	2	1	1	1	1	2	1	1	1	1	1	1	1	2	2	2	0.824364	88	1	1	3	1	2	2	1847	1888	100	1345	2	1	1	1	1	2	3	8
Pahang116	116	51	1	1	1	1	2	1	1	1	1	1	0	1	1	1	1	1	1	1	1	1	1	95	1	1	4	1	1	2	992	1033	1	282	999	0	1	1	1	1	1	5
Pahang117	117	39	1	1	1	1	2	1	1	2	2	2	1	1	1	1	1	1	1	1	1	1	1	90	1	1	3	1	2	2	2184	133	0	832.66	1	1	1	1	1	1	1	5
Pahang118	118	21	1	1	1	1	2	1	1	3	1	1	0	1	1	1	1	1	1	1	2	2	0.905048	90	1	1	3	1	3	2	1500	1633	300	1447	1	0	1	1	1	1	3	7
Pahang119	119	54	1	1	1	1	2	1	1	2	2	1	0	1	1	1	1	1	1	1	1	1	1	100	1	1	3	1	2	2	3492	533	100	2130	2	0	1	1	1	1	1	5
Pahang120	120	65	2	2	1	1	3	2	3	1	1	2	1	3	1	1	2	2	2	2	2	2	0.590768	100	1	1	1	1	1	2	3900	3867	1000	913.33	2	1	2	2	3	3	3	13
Pahang121	121	48	1	1	1	1	2	1	1	2	1	1	0	3	1	1	1	1	1	1	1	1	1	70	1	1	1	1	2	2	3592	3433	200	2827	2	0	1	1	1	1	1	5
Pahang122	122	45	1	1	1	1	2	1	1	3	1	2	0	1	1	1	1	1	1	1	1	1	1	80	1	1	3	1	3	2	2092	1133	0	990.33	2	0	1	1	1	1	1	5
Pahang123	123	65	2	2	1	1	3	2	3	1	2	2	0	1	1	1	2	2	1	1	1	2	0.830063	95	1	2	1	2	1	2	600	733	0	400	3	0	3	2	1	1	1	8
Pahang124	124	28	1	1	1	1	2	1	1	2	1	2	0	2	1	1	1	1	1	1	2	2	0.928306	90	1	1	3	1	2	2	3959	3100	600	3300	999	0	1	1	1	1	2	6
Pahang125	125	50	1	1	1	1	2	1	1	1	2	1	0	1	1	1	1	1	1	1	1	1	1	80	1	2	1	1	2	2	3592	999	0	4687.45	999	0	1	1	1	1	1	5
Pahang126	126	32	1	1	1	1	2	1	1	2	1	1	0	1	1	1	1	1	1	1	1	1	1	80	1	2	3	1	2	2	2092	2133	3000	4360	1	0	1	1	1	1	1	5
Pahang127	127	53	1	1	1	1	2	1	1	2	2	1	0	1	1	1	1	1	1	1	1	1	1	100	1	1	1	1	2	2	4000	999	500	5102	1	0	1	1	1	1	1	5
Pahang128	128	74	2	1	2	2	2	1	1	2	2	2	0	1	1	1	2	1	2	2	1	2	0.763581	80	1	2	1	1	2	999	2442	999	2000	1458	1	0	3	1	2	2	1	9
Pahang129	129	50	1	1	1	1	2	1	1	2	1	1	0	2	1	1	1	1	1	1	1	1	1	90	1	1	3	1	2	999	2620	2583	500	2357.5	1	0	1	1	1	1	1	5
Pahang130	130	50	1	1	1	1	2	1	1	1	1	2	1	1	1	1	1	1	1	2	2	2	0.821448	80	1	2	3	1	2	999	200	42	0	828	2	1	1	1	1	3	2	8
Pahang131	131	65	2	2	1	1	3	2	3	999	2	2	2	1	1	1	1	1	1	1	1	1	1	90	1	1	1	2	999	1	1083	133	300	860	2	2	1	1	1	1	1	5
Pahang132	132	74	2	1	2	2	2	1	1	2	2	2	0	1	1	1	2	1	2	2	1	2	0.610529	89	1	1	1	1	2	1	2442	25	2000	1488	1	0	4	1	2	2	1	10
Pahang133	133	44	1	2	1	1	2	1	1	1	1	1	0	1	1	1	1	1	1	1	1	1	1	80	1	2	3	1	1	1	2092	1133	0	2845	1	0	1	1	1	1	1	5
Pahang134	134	43	1	1	1	1	2	1	1	2	1	2	1	1	1	1	1	1	1	1	1	1	1	80	1	2	3	1	2	2	3000	2500	500	1300	1	1	1	1	1	1	1	5
Pahang135	135	64	2	2	1	1	1	2	2	1	2	2	0	1	1	1	1	1	1	1	1	1	1	85	1	1	1	2	1	2	1083	1075	0	420	2	0	1	1	1	1	1	5
Pahang136	136	63	2	1	1	1	2	1	1	1	1	2	3	1	1	1	2	2	2	2	2	2	-0.371718	85	1	2	3	1	1	2	1400	1050	0	1170	1	3	5	5	5	5	4	24
Pahang137	137	56	1	1	1	1	3	2	3	2	2	2	1	1	1	1	1	1	1	1	1	1	1	100	1	1	3	2	2	1	1425	1425	200	752	1	1	1	1	1	1	1	5
Pahang138	138	32	1	2	1	1	2	1	1	2	1	1	0	1	1	1	1	1	1	1	1	1	1	80	1	2	3	1	2	2	2550	999	200	2500	1	0	1	1	1	1	1	5
Pahang139	139	39	1	2	1	1	1	2	2	2	1	1	0	2	1	1	1	1	1	1	1	1	1	90	1	1	3	1	2	1	2500	2667	500	850	1	0	1	1	1	1	1	5
Pahang140	140	62	2	1	999	#NULL!	2	1	1	1	1	1	0	1	1	1	1	1	1	1	1	1	1	80	1	1	3	1	2	2	1592	1633	0	599	2	0	1	1	1	1	1	5
Pahang141	141	31	1	1	1	1	1	2	2	1	1	1	0	1	1	1	1	1	1	1	1	1	1	50	1	1	3	1	2	3	1500	1500	300	992	1	0	1	1	1	1	1	5
Pahang142	142	33	1	1	1	1	2	1	1	4	1	1	0	1	1	1	1	1	1	1	1	1	1	70	1	1	3	1	3	2	2092	2083	500	2625	1	0	1	1	1	1	1	5
Pahang143	143	47	1	1	1	1	2	1	1	3	1	2	1	1	1	1	1	1	1	1	1	1	1	70	1	1	1	1	3	3	2292	2333	600	1450	1	1	1	1	1	1	1	5
Pahang144	144	999	999	1	1	1	999	2	#NULL!	3	1	1	0	999	2	2	1	1	1	2	1	2	0.919316	80	1	1	1	1	3	2	6092	6000	400	4117	2	0	1	1	1	2	1	6
Pahang145	145	999	999	1	1	1	2	1	1	3	1	2	1	4	1	2	2	1	1	1	999	1	0	75	1	1	1	1	3	3	4092	4000	200	3600	2	1	2	1	1	1	99	5
Pahang146	146	999	999	1	1	1	2	1	1	2	1	1	0	2	1	1	1	1	1	2	1	2	0.919316	85	1	1	3	1	2	3	3092	3000	0	2500	1	0	1	1	1	2	1	6
Pahang147	147	46	1	1	1	1	2	1	1	3	1	1	0	4	1	2	2	1	1	2	999	2	0	60	1	1	3	1	3	4	4192	4100	200	4800	1	0	2	1	1	2	99	6
Pahang148	148	52	1	1	1	1	2	1	1	2	1	1	0	1	1	1	1	1	1	2	999	1	0	90	1	1	3	1	2	2	1892	1800	0	1450	2	0	1	1	1	2	99	5
Pahang149	149	999	999	1	1	1	2	1	1	3	1	1	0	1	1	1	1	1	1	2	999	1	0	70	1	1	1	1	3	3	2592	2500	200	3550	1	0	1	1	1	2	99	5
Pahang150	150	43	1	1	1	1	2	1	1	2	1	1	0	1	1	1	1	1	1	2	1	2	0.919316	90	1	1	1	1	2	2	1892	1800	200	3480	2	0	1	1	1	2	1	6
Pahang151	151	50	1	2	1	1	3	2	3	2	1	2	2	2	1	1	2	1	1	2	2	2	0.766421	80	1	1	1	1	2	2	2892	2800	400	3000	1	2	2	1	1	2	2	8
Pahang152	152	44	1	1	1	1	2	1	1	2	1	2	1	1	1	1	2	1	1	2	999	2	0	96	1	1	3	1	2	2	2392	2300	200	4950	1	1	2	1	1	2	99	6
Pahang153	153	37	1	1	1	1	2	1	1	2	1	1	0	1	1	1	1	1	1	2	1	2	0.919316	90	1	1	3	1	2	2	1292	1200	1	3350	2	0	1	1	1	2	1	6
Pahang154	154	40	1	2	1	1	2	1	1	2	1	1	0	1	1	1	1	1	1	2	1	2	0.919316	80	1	1	1	1	2	1	2172	2080	100	4950	1	0	1	1	1	2	1	6
Pahang155	155	48	1	1	1	1	2	1	1	2	1	1	0	1	1	1	2	1	1	1	1	2	0.918799	98	1	1	1	1	2	2	2092	2000	300	2400	1	0	2	1	1	1	1	6
Pahang156	156	35	1	1	1	1	2	1	1	2	1	1	0	4	1	2	1	1	1	1	1	1	1	95	1	2	3	1	2	2	4092	4133	500	1930	2	0	1	1	1	1	1	5
Pahang157	157	38	1	1	1	1	2	1	1	2	1	1	0	1	1	1	1	1	1	1	1	1	1	100	1	1	3	1	2	1	1092	1067	200	1000	2	0	1	1	1	1	1	5
Pahang158	158	27	1	1	1	1	2	1	1	2	1	1	0	4	1	2	1	1	1	1	1	1	1	75	1	2	1	1	2	1	4592	4583	200	3380	2	0	1	1	1	1	1	5
Pahang159	159	65	2	1	1	1	2	1	1	2	2	2	1	4	1	2	2	1	1	2	1	2	0.838115	90	1	1	1	2	2	1	4200	4267	250	1450	2	1	2	1	1	2	1	7
Pahang160	160	66	2	1	1	1	2	1	1	999	2	2	1	1	1	1	2	1	1	2	2	2	0.713905	100	1	2	1	2	999	3	1192	1183	0	750	1	1	3	1	1	3	2	10
Pahang161	161	53	1	1	1	1	2	1	1	2	1	1	0	2	1	1	1	1	1	1	1	1	1	100	1	2	3	1	2	2	2592	2633	200	2450	1	0	1	1	1	1	1	5
Pahang162	162	72	2	1	1	1	2	1	1	999	2	2	1	1	1	1	1	1	1	2	2	2	0.847622	90	1	1	1	2	999	4	2525	2433	200	1670	1	1	1	1	1	2	2	7
Pahang163	163	42	1	1	2	2	2	1	1	2	1	2	0	1	1	1	2	2	2	2	2	2	-0.104518	80	1	2	1	1	2	999	2617	1517	0	1987	1	0	4	4	4	4	4	20
Pahang164	164	62	2	1	1	1	2	1	1	999	2	1	0	1	1	1	1	1	1	1	1	1	1	100	1	2	1	2	999	999	4000	2333	200	3150	2	0	1	1	1	1	1	5
Pahang165	165	71	2	1	1	1	2	1	1	999	2	2	1	1	1	1	1	1	1	2	2	2	0.847622	90	1	1	1	2	999	2	2050	2067	200	1500	2	1	1	1	1	2	2	7
Pahang166	166	67	2	1	1	1	2	1	1	999	2	2	1	3	1	1	2	1	1	2	2	2	0.766421	95	1	1	1	2	999	1	3700	3833	200	1500	999	1	2	1	1	2	2	8
Pahang167	167	37	1	1	1	1	2	1	1	2	1	1	0	2	1	1	1	1	1	1	1	1	1	80	1	1	3	1	2	2	2570	2633	200	960	1	0	1	1	1	1	1	5
Pahang168	168	50	1	1	1	1	2	1	1	2	1	2	1	1	1	1	1	1	1	1	1	1	1	80	1	2	1	1	2	1	1170	1233	0	1000	2	1	1	1	1	1	1	5
Pahang169	169	26	1	1	1	1	2	1	1	3	1	1	0	2	1	1	1	1	1	1	1	1	1	80	1	1	3	1	3	1	3070	3133	200	2320	1	0	1	1	1	1	1	5
Pahang170	170	35	1	1	1	1	2	1	1	2	1	1	0	2	1	1	1	1	1	1	1	1	1	80	1	1	3	1	2	2	2792	2833	200	1600	1	0	1	1	1	1	1	5
Pahang171	171	33	1	1	1	1	2	1	1	2	1	1	0	1	1	1	1	1	1	1	1	1	1	70	1	2	3	1	2	2	1570	1633	500	1500	2	0	1	1	1	1	1	5
Pahang172	172	53	1	1	1	1	2	1	1	1	2	1	0	1	1	1	1	1	1	1	1	1	1	65	1	2	1	2	2	1	1670	1683	200	900	2	0	1	1	1	1	1	5
Pahang173	173	57	1	1	1	1	2	1	1	1	1	2	2	1	1	1	1	1	1	1	1	1	1	100	1	2	1	1	1	1	2200	2333	300	840	1	2	1	1	1	1	1	5
Pahang174	174	64	2	1	1	1	1	2	2	2	1	1	0	1	1	1	1	1	1	1	1	1	1	80	1	2	4	1	2	2	2592	1542	500	2300	1	0	1	1	1	1	1	5
Pahang175	175	74	2	1	1	1	2	1	1	2	2	2	2	1	1	1	2	1	2	2	1	2	0.763581	90	1	1	1	2	2	2	1492	1533	200	1080	2	2	3	1	2	2	1	9
Pahang176	176	60	2	1	2	2	2	1	1	2	1	1	0	2	1	1	1	1	1	1	1	1	1	80	1	2	1	1	2	2	3050	3042	500	2280	1	0	1	1	1	1	1	5
Pahang177	177	54	1	1	1	1	2	1	1	2	1	2	2	1	1	1	1	1	1	1	1	1	1	60	1	1	1	1	2	2	1125	1166	100	940	2	2	1	1	1	1	1	5
Pahang178	178	67	2	1	1	1	2	1	1	1	1	1	0	1	1	1	1	1	1	1	1	1	1	90	1	2	1	1	1	2	1800	1867	200	1700	2	0	1	1	1	1	1	5
Pahang179	179	45	1	2	1	1	4	2	3	2	1	2	0	3	1	1	2	1	2	2	2	2	0.650078	100	1	1	1	1	2	999	3625	3683	300	1370	1	0	3	1	3	3	2	12
Pahang180	180	52	1	1	1	1	2	1	1	3	1	1	0	3	1	1	1	1	1	1	1	1	1	70	1	1	1	1	3	2	3230	3363	0	4540	999	0	1	1	1	1	1	5
Pahang181	181	38	1	1	1	1	2	1	1	3	2	1	0	1	1	1	1	1	1	1	1	1	1	50	1	1	2	1	3	2	3000	133	400	4100	1	0	1	1	1	1	1	5
Pahang182	182	39	1	1	1	1	2	1	1	2	2	2	3	1	1	1	1	1	1	1	1	1	1	90	1	2	1	1	2	1	3270	133	1200	3865	999	3	1	1	1	1	1	5
Pahang183	183	69	2	1	1	1	2	1	1	1	2	2	1	1	1	1	2	1	2	2	2	2	0.691886	100	1	1	3	1	1	2	1692	533	0	1600	2	1	3	1	2	2	2	10
Pahang184	184	48	1	1	1	1	2	1	1	2	1	1	0	2	1	1	1	1	1	2	2	2	0.821448	80	1	1	3	1	2	2	2500	2633	100	2386	1	0	1	1	1	3	2	8
Pahang185	185	39	1	1	1	1	1	2	2	1	1	2	2	1	1	1	2	1	2	2	2	2	0.718228	90	1	1	1	1	2	2	2392	2300	0	2108	1	2	2	1	2	2	2	9
Pahang186	186	45	1	2	1	1	3	2	3	2	1	1	0	1	1	1	2	1	2	2	2	2	0.718228	90	1	1	2	1	2	999	1292	1033	0	1420	1	0	2	1	2	2	2	9
Pahang187	187	31	1	2	1	1	3	2	3	3	1	2	0	1	1	1	1	1	1	1	1	1	1	90	1	1	3	1	3	2	2225	2225	200	2675	999	0	1	1	1	1	1	5
Pahang188	188	42	1	1	1	1	2	1	1	2	1	1	0	4	1	2	1	1	1	1	1	1	1	90	1	2	1	1	2	2	5483	4116	100	4800	1	0	1	1	1	1	1	5
Pahang189	189	31	1	1	1	1	2	1	1	1	1	1	0	2	1	1	1	1	1	1	1	1	1	100	1	2	3	1	2	1	4592	2633	300	3850	999	0	1	1	1	1	1	5
Pahang190	190	54	1	1	1	1	2	1	1	2	2	1	0	1	1	1	1	1	1	2	1	2	0.919316	85	1	2	1	1	2	1	3150	183	300	2600	2	0	1	1	1	2	1	6
Pahang191	191	40	1	2	1	1	2	1	1	3	1	1	0	2	1	1	1	1	1	1	1	1	1	90	1	2	1	1	3	2	2592	2625	0	3541.67	1	0	1	1	1	1	1	5
Johor001	192	49	1	1	1	1	1	2	2	1	1	2	2	1	1	1	2	2	1	2	1	2	0.749379	80	2	1	1	1	2	2	1183	1283	0	900	2	2	3	2	1	2	1	9
Johor002	193	36	1	1	1	1	2	1	1	2	1	2	1	2	1	1	2	1	2	2	1	2	0.789922	65	2	1	3	1	2	1	3000	3000	0	2550	1	1	2	1	2	2	1	8
Johor003	194	21	1	2	1	1	2	1	1	1	2	1	0	1	1	1	1	1	1	1	1	1	1	100	2	2	1	1	2	2	3050	133	200	1000	1	0	1	1	1	1	1	5
Johor004	195	64	2	2	1	1	2	1	1	1	2	2	2	1	1	1	2	1	1	1	1	2	0.918799	90	2	2	1	2	1	2	2200	2200	100	1280	1	2	2	1	1	1	1	6
Johor005	196	64	2	1	1	1	2	1	1	1	2	1	0	1	1	1	1	1	1	1	1	1	1	97	2	1	1	1	1	1	1800	999	0	1150	1	0	1	1	1	1	1	5
Johor006	197	36	1	2	1	1	2	1	1	2	2	1	0	1	1	1	1	1	1	1	1	1	1	90	2	2	1	1	2	4	4000	2000	200	1680	1	0	1	1	1	1	1	5
Johor007	198	31	1	1	1	1	1	2	2	1	2	2	1	3	1	1	1	1	1	1	1	1	1	60	2	1	1	1	2	2	3650	3183	0	1430	1	1	1	1	1	1	1	5
Johor008	199	47	1	1	1	1	2	1	1	1	2	1	0	1	1	1	2	1	2	1	1	2	0.870606	80	2	1	1	1	1	3	2192	133	0	850	1	0	2	1	2	1	1	7
Johor009	200	64	2	1	1	1	2	1	1	2	2	1	0	1	1	1	1	1	2	1	1	2	0.951807	93	2	1	1	1	2	2	1492	133	300	1250	2	0	1	1	2	1	1	6
Johor010	201	67	2	1	1	1	3	2	3	1	2	2	2	1	1	1	2	1	1	1	1	2	0.918799	90	2	1	1	2	1	1	692	600	0	1300	2	2	2	1	1	1	1	6
Johor011	202	59	1	2	1	1	2	1	1	1	2	2	2	1	1	1	2	1	1	1	1	2	0.892457	97	2	2	1	2	1	1	2350	2433	100	1600	1	2	3	1	1	1	1	7
Johor012	203	22	1	2	1	1	1	2	2	2	2	1	0	1	1	1	1	1	1	1	1	1	1	90	2	2	4	1	2	2	1892	133	100	850	2	0	1	1	1	1	1	5
Johor013	204	35	1	1	1	1	2	1	1	2	2	2	1	1	1	1	1	1	1	1	1	1	1	70	2	1	3	1	2	2	3192	133	200	2400	999	1	1	1	1	1	1	5
Johor014	205	36	1	1	1	1	2	1	1	2	2	1	0	1	1	1	2	1	1	1	1	2	0.918799	90	2	1	3	1	2	2	2700	133	100	2050	1	0	2	1	1	1	1	6
Johor015	206	41	1	2	1	1	2	1	1	2	2	1	0	1	1	1	2	1	1	1	1	2	0.918799	80	2	2	3	2	2	3	2000	2133	0	2200	2	0	2	1	1	1	1	6
Johor016	207	49	1	2	1	1	2	1	1	2	2	1	0	1	1	1	1	1	1	1	1	1	1	60	2	2	1	2	2	2	5200	2083	1000	4180	2	0	1	1	1	1	1	5
Johor017	208	35	1	2	1	1	2	1	1	2	2	1	0	1	1	1	1	1	1	1	1	1	1	88	2	2	3	2	2	1	2800	2083	0	1600	1	0	1	1	1	1	1	5
Johor018	209	51	1	1	1	1	2	1	1	2	1	1	0	4	1	1	2	1	1	1	1	2	0.918799	70	2	1	1	1	2	2	4100	4100	0	2500	2	0	2	1	1	1	1	6
Johor019	210	55	1	2	1	1	2	1	1	3	2	2	1	1	1	1	2	1	1	2	1	2	0.838115	80	2	2	3	2	3	2	1092	833	400	3130	2	1	2	1	1	2	1	7
Johor020	211	22	1	2	1	1	1	2	2	3	2	1	0	1	1	1	1	1	1	1	1	1	1	90	2	2	3	2	3	2	1300	1300	300	2730	2	0	1	1	1	1	1	5
Johor021	212	25	1	2	2	2	1	2	2	3	2	1	0	1	1	1	1	1	1	1	1	1	1	100	2	2	4	2	3	2	3500	2000	2000	3475	2	0	1	1	1	1	1	5
Johor022	213	29	1	2	1	1	1	2	2	3	1	1	0	1	1	1	1	1	1	1	1	1	1	100	2	1	3	1	3	2	2400	2400	200	1020	1	0	1	1	1	1	1	5
Johor023	214	49	1	2	1	1	2	1	1	2	1	1	0	4	1	1	2	1	1	2	1	2	0.838115	92	2	2	1	1	2	3	4300	4300	500	2300	2	0	2	1	1	2	1	7
Johor024	215	32	1	1	1	1	2	1	1	2	1	1	0	4	1	1	1	1	1	1	1	1	1	100	2	1	3	1	2	3	4000	4000	100	2166	2	0	1	1	1	1	1	5
Johor025	216	53	1	2	1	1	3	2	3	2	2	2	2	1	1	1	1	1	1	2	1	2	0.919316	98	2	2	1	2	2	3	1400	1733	0	1750	2	2	1	1	1	2	1	6
Johor026	217	26	1	2	1	1	1	2	2	3	2	2	1	1	1	1	1	1	1	1	1	1	1	88	2	2	4	2	3	3	2500	2500	100	2120	1	1	1	1	1	1	1	5
Johor027	218	26	1	1	1	1	1	2	2	2	2	2	3	1	1	1	1	1	1	1	1	1	1	60	2	1	1	1	2	2	3200	133	0	2350	999	3	1	1	1	1	1	5
Johor028	219	67	2	1	1	1	2	1	1	1	2	2	1	1	1	1	2	2	2	2	2	2	0.603318	100	2	1	1	2	1	3	4800	133	0	2170	999	1	3	2	2	3	2	12
Johor029	220	64	2	1	1	1	3	2	3	1	2	2	1	1	1	1	1	1	1	1	1	1	1	95	2	1	1	2	1	3	3600	1800	0	1400	2	1	1	1	1	1	1	5
Johor030	221	66	2	1	1	1	2	1	1	1	1	1	0	1	1	1	1	1	1	2	1	2	0.919316	100	2	1	1	1	1	3	1400	1533	100	490	1	0	1	1	1	2	1	6
Johor031	222	57	1	1	1	1	2	1	1	2	2	2	3	1	1	1	2	2	2	2	2	2	0.655834	50	2	1	1	2	2	3	2400	1933	0	1100	999	4	2	2	2	2	2	10
Johor032	223	38	1	1	1	1	2	1	1	2	1	1	0	4	1	1	1	1	1	1	1	1	1	80	2	1	1	1	2	2	4000	4042	200	3381	2	0	1	1	1	1	1	5
Johor033	224	50	1	2	2	3	2	1	1	999	2	1	0	1	1	1	1	1	1	1	1	1	1	90	2	2	1	2	999	3	1200	1333	0	2600	1	0	1	1	1	1	1	5
Johor034	225	60	2	1	2	3	2	1	1	1	2	2	1	1	1	1	1	1	1	1	1	1	1	95	2	1	1	2	2	3	2000	2133	0	1070	2	1	1	1	1	1	1	5
Johor035	226	42	1	1	2	3	2	1	1	2	1	2	3	2	1	1	1	1	1	1	1	1	1	90	2	1	1	1	2	2	5000	2633	300	2100	999	3	1	1	1	1	1	5
Johor036	227	52	1	1	1	1	2	1	1	1	1	1	0	3	1	1	1	1	1	1	1	1	1	90	2	1	3	1	1	3	3700	3500	400	1760	3	0	1	1	1	1	1	5
Johor037	228	41	1	1	1	1	2	1	1	1	1	1	0	1	1	1	1	1	1	1	1	1	1	50	2	1	3	1	2	3	1700	1833	0	2010	2	0	1	1	1	1	1	5
Johor038	229	31	1	1	1	1	1	2	2	3	1	1	0	1	1	1	1	1	1	1	1	1	1	99	2	1	3	2	3	3	999	2467	500	2600	2	0	1	1	1	1	1	5
Johor039	230	49	1	1	1	1	2	1	1	1	1	1	0	3	1	1	1	1	1	2	1	2	0.919316	95	2	1	1	1	2	999	4600	3200	500	950	999	0	1	1	1	2	1	6
Johor040	231	32	1	1	1	1	2	1	1	4	1	1	0	999	2	2	1	1	1	1	1	1	1	70	2	1	3	1	3	2	6200	6283	200	4000	2	0	1	1	1	1	1	5
Johor041	232	53	1	1	1	1	2	1	1	1	1	2	1	1	1	1	1	1	1	1	2	2	0.928306	100	2	1	1	1	2	2	1792	1833	0	1230	2	1	1	1	1	1	2	6
Johor042	233	39	1	1	1	1	2	1	1	2	1	1	0	999	2	2	1	1	1	1	1	1	1	80	2	1	1	1	2	2	12000	12000	3000	5950	2	0	1	1	1	1	1	5
Johor043	234	54	1	2	1	1	3	2	3	2	1	1	0	3	1	1	1	1	1	1	1	1	1	80	2	1	3	1	2	2	3500	3500	0	1250	3	0	1	1	1	1	1	5
Johor044	235	43	1	1	1	1	2	1	1	2	1	1	0	1	1	1	1	1	1	1	1	1	1	75	2	1	1	1	2	2	2500	1833	500	1700	1	0	1	1	1	1	1	5
Johor045	236	40	1	1	1	1	3	2	3	1	1	1	0	1	1	1	1	1	1	1	1	1	1	80	2	1	3	1	2	2	3000	1633	200	2050	3	0	1	1	1	1	1	5
Johor046	237	72	2	2	1	1	3	2	3	1	2	2	3	1	1	1	2	2	2	2	1	2	0.727528	70	2	1	1	2	2	2	1000	1133	3	500	2	3	2	2	2	2	1	9
Johor047	238	50	1	1	1	1	2	1	1	1	1	1	0	1	1	1	1	1	1	2	1	2	0.919316	99	2	1	1	1	2	2	1650	1650	500	1560	2	0	1	1	1	2	1	6
Johor048	239	34	1	1	1	1	2	1	1	2	1	1	0	2	1	1	1	1	1	1	1	1	1	70	2	1	3	1	2	2	3000	3133	200	2500	1	0	1	1	1	1	1	5
Johor049	240	28	1	1	1	1	2	1	1	2	1	1	0	1	1	1	2	1	1	1	1	2	0.918799	80	2	1	4	1	2	1	2500	2133	0	1800	1	0	2	1	1	1	1	6
Johor050	241	69	2	1	1	1	2	1	1	2	2	2	1	1	1	1	1	2	1	2	1	2	0.856922	78	2	1	1	2	2	2	2000	2133	100	1900	2	1	1	2	1	2	1	7
Johor051	242	27	1	2	1	1	2	1	1	4	2	1	0	3	1	1	1	1	1	1	1	1	1	80	2	2	3	2	3	1	3800	3933	200	2580	999	0	1	1	1	1	1	5
Johor052	243	27	1	2	1	1	2	1	1	2	1	1	0	1	1	1	1	1	1	1	1	1	1	70	2	2	4	1	2	2	3000	2133	100	2150	1	0	1	1	1	1	1	5
Johor053	244	27	1	1	1	1	2	1	1	3	1	1	0	1	1	1	1	1	1	1	1	1	1	100	2	1	1	1	3	2	2000	2133	200	1500	2	0	1	1	1	1	1	5
Johor054	245	53	1	1	1	1	2	1	1	1	1	2	2	1	1	1	1	1	1	1	1	1	1	80	2	1	3	1	2	1	2500	2500	100	1900	1	2	1	1	1	1	1	5
Johor055	246	42	1	2	1	1	2	1	1	2	2	2	2	2	1	1	1	1	1	1	1	1	1	70	2	2	3	2	2	2	3100	3100	250	1600	1	2	1	1	1	1	1	5
Johor056	247	30	1	1	1	1	2	1	1	2	1	1	0	1	1	1	1	1	1	1	1	1	1	80	2	1	3	1	2	3	2292	2333	50	1650	1	0	1	1	1	1	1	5
Johor057	248	18	1	2	1	1	1	2	2	2	2	2	3	1	1	1	1	1	1	1	1	1	1	75	2	2	4	2	2	1	2192	2233	50	1550	1	3	1	1	1	1	1	5
Johor058	249	57	1	2	1	1	3	2	3	2	1	2	1	999	2	1	2	1	1	2	1	2	0.838115	80	2	1	1	1	2	2	5000	5000	350	1200	999	1	2	1	1	2	1	7
Johor059	250	21	1	1	1	1	1	2	2	2	2	2	1	1	1	1	1	1	1	1	1	1	1	70	2	2	4	1	2	2	3200	133	200	950	999	1	1	1	1	1	1	5
Johor060	251	22	1	1	1	1	1	2	2	2	1	2	2	2	1	1	1	1	1	1	1	1	1	90	2	1	4	1	2	2	3500	2600	100	1250	2	2	1	1	1	1	1	5
Johor061	252	38	1	1	1	1	3	2	3	3	1	2	1	1	1	1	1	1	1	1	1	1	1	100	2	1	4	1	3	2	4600	2000	200	3600	2	1	1	1	1	1	1	5
Johor062	253	42	1	1	1	1	2	1	1	2	1	2	1	1	1	1	1	1	1	1	1	1	1	98	2	1	4	1	2	1	3592	2133	100	2500	999	1	1	1	1	1	1	5
Johor063	254	49	1	2	1	1	2	1	1	2	2	2	2	1	1	1	1	1	1	1	1	1	1	90	2	2	3	1	2	1	2692	133	0	2000	1	2	1	1	1	1	1	5
Johor064	255	50	1	2	1	1	3	2	3	1	1	2	1	3	1	1	2	1	1	1	1	2	0.918799	87	2	1	3	1	1	3	3292	3333	50	1450	999	1	2	1	1	1	1	6
Johor065	256	65	2	2	1	1	2	1	1	2	2	2	2	2	1	1	1	1	1	1	1	1	1	100	2	2	1	2	2	3	3392	2933	100	1550	2	2	1	1	1	1	1	5
Johor066	257	45	1	2	1	1	2	1	1	2	2	2	2	3	1	1	1	1	1	1	1	1	1	90	2	2	3	2	2	2	3892	3433	100	1450	2	2	1	1	1	1	1	5
Johor067	258	46	1	2	1	1	2	1	1	2	2	2	1	4	1	1	1	1	1	2	1	2	0.919316	90	2	2	1	2	2	3	4500	4000	200	2750	1	1	1	1	1	2	1	6
Johor068	259	48	1	1	1	1	2	1	1	2	1	1	0	3	1	1	1	1	1	1	1	1	1	80	2	1	1	1	2	3	3800	3800	100	2450	2	0	1	1	1	1	1	5
Johor069	260	30	1	2	1	1	1	2	2	999	1	2	2	1	1	1	1	1	1	1	1	1	1	100	2	1	4	1	999	3	2800	1833	150	1600	1	2	1	1	1	1	1	5
Johor070	261	40	1	1	1	1	2	1	1	2	1	2	1	2	1	1	1	1	1	1	1	1	1	100	2	1	1	1	2	999	3200	2933	100	2200	999	1	1	1	1	1	1	5
Johor071	262	44	1	1	1	1	3	2	3	1	1	1	0	2	1	1	1	1	1	1	1	1	1	90	2	1	1	1	2	2	4350	3000	100	3300	2	0	1	1	1	1	1	5
Johor072	263	59	1	2	1	1	2	1	1	1	2	2	2	1	1	1	2	1	2	1	1	2	0.870606	100	2	2	1	2	2	2	1600	933	100	1350	2	2	2	1	2	1	1	7
Johor073	264	59	1	1	1	1	2	1	1	2	2	2	0	1	1	1	2	1	1	2	2	2	0.766421	100	2	1	1	1	2	1	3450	133	1	1000	999	0	2	1	1	2	2	8
Johor074	265	60	2	1	1	1	2	1	1	1	2	1	0	1	1	1	2	1	1	2	1	2	0.838115	80	2	1	1	2	2	3	1492	1533	0	1650	2	0	2	1	1	2	1	7
Johor075	266	46	1	1	2	2	2	1	1	2	1	1	0	2	1	1	1	1	1	1	1	1	1	85	2	1	3	1	2	2	2942	2983	300	1763	1	0	1	1	1	1	1	5
Johor076	267	75	2	1	1	1	3	2	3	1	2	2	1	1	1	1	1	1	1	1	1	1	1	50	2	1	1	2	1	1	892	933	0	600	2	1	1	1	1	1	1	5
Johor077	268	27	1	1	1	1	2	1	1	2	2	1	0	1	1	1	1	1	1	1	1	1	1	70	2	1	4	1	2	1	3300	1133	0	2000	2	0	1	1	1	1	1	5
Johor078	269	29	1	2	1	1	2	1	1	3	1	1	0	4	1	1	1	1	1	1	1	1	1	60	2	2	4	1	3	2	4000	4133	0	1500	999	0	1	1	1	1	1	5
Johor079	270	29	1	1	1	1	2	1	1	3	1	2	2	999	2	2	1	1	1	1	1	1	1	80	2	1	1	1	3	2	5900	5900	0	1930	999	2	1	1	1	1	1	5
Johor080	271	43	1	2	1	1	2	1	1	2	1	1	0	999	2	1	1	1	1	1	1	1	1	60	2	2	1	1	2	2	6300	5000	300	3800	2	0	1	1	1	1	1	5
Johor081	272	68	2	1	1	1	2	1	1	2	1	2	1	1	1	1	2	1	1	1	1	2	0.918799	100	2	1	3	1	2	999	1600	1333	50	1500	2	1	2	1	1	1	1	6
Johor082	273	29	1	2	1	1	2	1	1	2	2	2	1	2	1	1	1	1	1	1	1	1	1	80	2	2	4	2	2	999	2000	2633	100	2150	2	1	1	1	1	1	1	5
Johor083	274	27	1	1	1	1	2	1	1	4	1	1	0	3	1	1	1	1	1	1	1	1	1	50	2	1	3	1	3	999	3800	3933	0	2150	3	0	1	1	1	1	1	5
Johor084	275	59	1	1	2	3	2	1	1	1	1	1	0	1	1	1	2	1	1	2	2	2	0.766421	70	2	1	1	1	1	1	2392	433	500	2335	1	0	2	1	1	2	2	8
Johor085	276	61	2	1	1	1	2	1	1	1	2	1	0	1	1	1	1	1	1	1	1	1	1	100	2	1	1	2	2	2	2200	2200	0	1250	1	0	1	1	1	1	1	5
Johor086	277	48	1	1	1	1	2	1	1	2	1	1	0	2	1	1	1	1	1	1	2	2	0.928306	90	2	1	1	1	2	2	4500	3000	100	1850	2	0	1	1	1	1	2	6
Johor087	278	53	1	1	1	1	2	1	1	1	1	1	0	1	1	1	2	1	1	1	1	2	0.918799	89	2	1	3	1	1	2	2700	700	100	1350	1	0	2	1	1	1	1	6
Johor088	279	52	1	1	1	1	2	1	1	2	1	1	0	1	1	1	1	1	1	1	1	1	1	90	2	1	1	1	2	4	2892	1933	100	1750	2	0	1	1	1	1	1	5
Johor089	280	36	1	2	1	1	2	1	1	3	2	2	2	1	1	1	2	1	1	1	1	2	0.918799	96	2	2	1	2	3	2	3592	1333	200	1600	1	2	2	1	1	1	1	6
Johor090	281	58	1	1	1	1	2	1	1	1	1	2	2	1	1	1	1	1	1	1	1	1	1	90	2	1	1	1	1	2	2500	1500	100	1700	1	2	1	1	1	1	1	5
Johor091	282	45	1	2	1	1	3	2	3	1	1	2	2	1	1	1	1	1	1	1	1	1	1	100	2	1	3	1	1	4	1892	1133	0	1550	1	2	1	1	1	1	1	5
Johor092	283	23	1	1	1	1	1	2	2	2	1	1	0	1	1	1	1	1	1	1	1	1	1	100	2	1	4	1	2	2	2800	2133	200	1500	1	0	1	1	1	1	1	5
Johor093	284	51	1	2	1	1	2	1	1	1	2	1	0	4	1	1	1	1	1	1	1	1	1	999	2	2	1	2	2	3	4000	4133	200	2400	999	0	1	1	1	1	1	5
Johor094	285	59	1	1	1	1	2	1	1	3	1	2	3	2	1	1	1	1	1	1	1	1	1	100	2	1	1	1	3	3	4500	3133	200	900	2	3	1	1	1	1	1	5
Johor095	286	51	1	2	1	1	2	1	1	1	2	1	0	2	1	1	2	1	1	1	1	2	0.918799	97	2	2	1	2	2	2	4100	3133	100	3500	2	0	2	1	1	1	1	6
Johor096	287	48	1	1	1	1	2	1	1	1	1	1	0	4	1	1	1	1	1	1	1	1	1	80	2	1	1	1	2	2	4092	4133	100	1450	2	0	1	1	1	1	1	5
Johor097	288	52	1	1	1	1	2	1	1	2	1	1	0	1	1	1	1	1	1	1	1	1	1	100	2	1	1	1	2	2	2092	1433	100	1100	1	0	1	1	1	1	1	5
Johor098	289	42	1	2	1	1	3	2	3	1	1	2	2	1	1	1	1	1	1	1	1	1	1	90	2	1	3	1	2	2	3200	2000	0	1550	999	2	1	1	1	1	1	5
Johor099	290	55	1	2	1	1	2	1	1	1	2	1	0	3	1	1	1	1	1	1	1	1	1	99	2	2	1	2	2	3	3500	3633	200	2000	2	0	1	1	1	1	1	5
Johor100	291	47	1	1	1	1	2	1	1	2	1	1	0	4	1	1	1	1	1	1	1	1	1	99	2	1	1	1	2	999	4000	4133	150	2300	999	0	1	1	1	1	1	5
Johor101	292	39	1	2	1	1	2	1	1	3	1	1	0	1	1	1	1	1	1	1	1	1	1	70	2	2	3	1	3	2	2892	1133	100	1700	2	0	1	1	1	1	1	5
Johor102	293	51	1	1	1	1	2	1	1	1	1	1	0	2	1	1	2	1	1	2	1	2	0.838115	90	2	1	1	1	2	2	4100	3133	100	3400	2	0	2	1	1	2	1	7
Johor103	294	54	1	2	1	1	2	1	1	1	1	2	2	1	1	1	1	1	1	1	1	1	1	100	2	2	1	1	1	2	4500	2500	100	2100	1	2	1	1	1	1	1	5
Johor104	295	46	1	1	1	1	2	1	1	2	1	2	1	1	1	1	1	1	1	1	1	1	1	70	2	1	3	1	2	3	3592	1333	150	1600	2	1	1	1	1	1	1	5
Johor105	296	48	1	2	1	1	2	1	1	2	2	1	0	1	1	1	1	1	1	1	1	1	1	100	2	2	1	2	2	2	2892	1933	0	1700	1	0	1	1	1	1	1	5
Johor106	297	55	1	1	1	1	2	1	1	2	1	2	2	3	1	1	1	1	1	2	1	2	0.919316	90	2	1	1	1	2	2	3500	3633	100	1650	999	2	1	1	1	2	1	6
Johor107	298	48	1	2	1	1	2	1	1	2	2	1	0	2	1	1	1	1	1	2	1	2	0.919316	90	2	2	1	2	2	2	4500	3000	200	1800	2	0	1	1	1	2	1	6
Johor108	299	50	1	2	1	1	2	1	1	1	1	2	3	3	1	1	1	1	1	1	1	1	1	100	2	2	1	1	2	2	4600	3600	0	1250	999	3	1	1	1	1	1	5
Johor109	300	44	1	2	1	1	2	1	1	1	2	2	2	3	1	1	1	1	1	1	1	1	1	90	2	2	1	2	2	2	3500	3633	100	2600	2	2	1	1	1	1	1	5
Johor110	301	58	1	1	1	1	3	2	3	3	1	2	2	1	1	1	1	1	2	1	1	2	0.951807	80	2	1	1	1	3	1	4500	2133	150	2800	2	2	1	1	2	1	1	6
Johor111	302	42	1	1	1	1	2	1	1	2	1	2	1	1	1	1	1	1	1	1	1	1	1	100	2	1	4	1	2	2	3592	2133	100	2900	2	1	1	1	1	1	1	5
Johor112	303	61	2	1	1	1	2	1	1	1	2	2	2	2	1	1	1	1	1	1	1	1	1	90	2	1	3	2	2	2	3092	3133	100	2500	1	2	1	1	1	1	1	5
Johor113	304	50	1	1	1	1	2	1	1	2	1	1	0	3	1	1	1	1	1	1	1	1	1	100	2	1	1	1	2	4	3500	3633	150	2600	2	0	1	1	1	1	1	5
Johor114	305	45	1	2	2	3	3	2	3	2	1	1	0	3	1	1	1	1	1	1	1	1	1	80	2	1	1	1	2	2	3592	3633	100	1550	1	0	1	1	1	1	1	5
Johor115	306	71	2	1	1	1	2	1	1	2	1	2	1	3	1	1	1	1	1	1	1	1	1	80	2	1	1	1	2	2	3592	3633	100	1450	999	1	1	1	1	1	1	5
Johor116	307	57	1	2	1	1	3	2	3	2	1	2	1	1	1	1	1	1	1	1	1	1	1	70	2	1	1	1	2	2	3200	2133	50	1100	999	1	1	1	1	1	1	5
Johor117	308	51	1	1	1	1	2	1	1	2	1	2	3	2	1	1	1	1	1	1	1	1	1	80	2	1	3	1	2	3	2900	2533	0	1200	1	3	1	1	1	1	1	5
Johor118	309	46	1	1	1	1	2	1	1	2	1	1	0	2	1	1	1	1	1	2	1	2	0.919316	95	2	1	1	1	2	3	4500	3000	200	2850	3	0	1	1	1	2	1	6
Johor119	310	58	1	1	1	1	2	1	1	3	1	1	0	2	1	1	1	1	1	1	1	1	1	100	2	1	1	1	3	2	3000	3000	0	1600	3	0	1	1	1	1	1	5
Johor120	311	40	1	2	1	1	2	1	1	2	2	1	0	3	1	1	2	2	1	1	1	2	0.830063	80	2	2	1	2	2	999	3800	3800	100	2400	999	0	3	2	1	1	1	8
Johor121	312	28	1	2	1	1	1	2	2	3	1	2	3	1	1	1	1	2	2	2	1	2	0.808729	95	2	2	4	1	3	999	4100	2133	0	2100	1	3	1	2	2	2	1	8
Johor122	313	55	1	2	1	1	2	1	1	1	2	1	0	1	1	1	1	1	1	2	1	2	0.919316	80	2	2	1	2	1	2	2100	2233	0	1930	1	0	1	1	1	2	1	6
Johor123	314	60	2	2	1	1	2	1	1	1	2	2	2	1	1	1	2	2	2	2	2	2	0.62966	90	2	2	3	2	1	3	1000	633	0	580	2	2	2	2	2	3	2	11
Johor124	315	67	2	1	1	1	2	1	1	2	2	2	0	1	1	1	2	1	1	2	2	2	0.740247	90	2	1	3	1	2	4	2150	1133	100	1380	1	0	2	1	1	3	2	9
Johor125	316	40	1	2	1	1	2	1	1	2	1	1	0	1	1	1	1	1	1	1	1	1	1	90	2	2	3	1	2	3	2992	1633	250	2300	1	0	1	1	1	1	1	5
Johor126	317	41	1	1	1	1	2	1	1	2	1	2	1	2	1	1	1	1	1	1	1	1	1	80	2	1	1	1	2	2	3600	2800	200	1900	2	1	1	1	1	1	1	5
Johor127	318	36	1	2	1	1	2	1	1	1	1	1	0	3	1	1	1	1	1	1	1	1	1	100	2	2	1	1	1	2	3600	3600	300	1400	2	0	1	1	1	1	1	5
Johor128	319	37	1	2	1	1	2	1	1	2	2	1	0	1	1	1	1	1	1	1	1	1	1	85	2	2	1	2	2	2	2800	2000	200	1550	1	0	1	1	1	1	1	5
Johor129	320	30	1	2	1	1	2	1	1	3	1	2	1	999	2	2	1	1	1	2	1	2	0.919316	99	2	2	4	1	3	3	5500	5500	200	2150	3	1	1	1	1	2	1	6
Johor130	321	35	1	2	1	1	2	1	1	2	2	2	3	2	1	1	1	1	1	1	1	1	1	80	2	2	1	2	2	2	3000	3133	300	2300	1	3	1	1	1	1	1	5
Johor131	322	45	1	2	1	1	2	1	1	2	1	2	1	999	2	2	1	1	1	1	1	1	1	80	2	2	3	1	2	2	6250	6200	350	2350	999	1	1	1	1	1	1	5
Johor132	323	34	1	2	1	1	2	1	1	3	1	2	1	4	1	1	1	1	1	1	1	1	1	90	2	2	1	1	3	1	4850	4800	400	2050	999	1	1	1	1	1	1	5
Johor133	324	53	1	1	1	1	2	1	1	3	1	1	0	4	1	1	1	1	1	1	1	1	1	100	2	1	3	1	3	2	4092	4133	0	2100	2	0	1	1	1	1	1	5
Johor134	325	45	1	2	1	1	3	2	3	4	1	2	1	3	1	1	2	1	1	2	1	2	0.838115	98	2	2	4	1	3	1	3700	3700	300	2050	999	1	2	1	1	2	1	7
Johor135	326	50	1	1	1	1	2	1	1	2	1	2	1	3	1	1	1	1	1	2	1	2	0.919316	95	2	1	3	1	2	2	3692	3683	600	1700	999	1	1	1	1	2	1	6
Johor136	327	48	1	1	1	1	2	1	1	2	1	2	0	1	1	1	2	1	1	1	2	2	0.847105	80	2	1	3	1	2	2	1892	1333	200	1000	2	0	2	1	1	1	2	7
Johor137	328	47	1	1	1	1	2	1	1	2	1	1	0	4	1	1	1	1	1	1	1	1	1	90	2	1	2	1	2	2	4700	4700	500	2100	999	0	1	1	1	1	1	5
Johor138	329	40	1	1	1	1	2	1	1	2	1	1	0	4	1	1	1	1	1	2	1	2	0.919316	80	2	1	3	1	2	2	4592	4583	0	1500	2	0	1	1	1	2	1	6
Johor139	330	45	1	1	1	1	2	1	1	3	1	2	2	999	2	1	2	1	1	2	1	2	0.838115	100	2	1	3	1	3	2	5200	5200	400	2350	1	2	2	1	1	2	1	7
Johor140	331	57	1	1	1	1	2	1	1	3	1	1	0	3	1	1	2	1	1	1	1	2	0.918799	99	2	1	1	1	3	2	3550	3542	200	2400	2	0	2	1	1	1	1	6
Johor141	332	49	1	1	1	1	2	1	1	2	2	1	0	1	1	1	1	1	1	1	1	1	1	70	2	1	1	1	2	1	2400	999	0	1160	1	0	1	1	1	1	1	5
Johor142	333	53	1	2	1	1	3	2	3	1	1	1	0	1	1	1	1	1	1	2	2	2	0.821448	80	2	1	3	1	1	2	2600	999	300	1010	1	0	1	1	1	3	2	8
Johor143	334	42	1	1	1	1	2	1	1	1	1	1	0	1	1	1	1	1	1	1	1	1	1	95	2	1	3	1	2	2	1392	1433	200	1100	2	0	1	1	1	1	1	5
Johor144	335	49	1	2	1	1	3	2	3	3	1	1	0	1	1	1	1	1	1	1	2	2	0.928306	90	2	1	3	1	3	4	2192	1633	100	1100	1	0	1	1	1	1	2	6
Johor145	336	51	1	1	2	2	2	1	1	3	2	2	0	1	1	1	1	1	1	1	1	1	1	100	2	1	1	1	3	4	4300	999	300	2820	2	0	1	1	1	1	1	5
Johor146	337	44	1	1	1	1	2	1	1	2	1	2	1	3	1	1	2	1	1	2	2	2	0.740247	100	2	1	1	1	2	4	3192	3233	500	1500	999	1	2	1	1	3	2	9
Johor147	338	55	1	2	2	3	2	1	1	3	2	2	1	3	1	1	1	1	1	1	1	1	1	60	2	2	1	2	3	2	4250	3633	450	1850	2	1	1	1	1	1	1	5
Johor148	339	56	1	1	1	1	2	1	1	1	1	2	2	999	2	1	1	1	1	1	1	1	1	85	2	1	1	1	2	3	6592	5133	500	2350	1	2	1	1	1	1	1	5
Johor149	340	52	1	1	2	2	2	1	1	1	1	2	2	1	1	1	1	1	1	2	2	2	0.847622	70	2	1	3	1	2	1	2092	2133	100	1300	1	2	1	1	1	2	2	7
Johor150	341	44	1	1	1	1	2	1	1	3	1	2	2	999	2	2	1	1	1	1	1	1	1	60	2	1	1	1	3	2	6000	6000	5000	3350	999	2	1	1	1	1	1	5
Johor151	342	40	1	2	1	1	2	1	1	2	1	1	0	3	1	1	1	1	1	1	1	1	1	90	2	2	1	1	2	2	3950	3950	100	1750	1	0	1	1	1	1	1	5
Johor152	343	56	1	1	1	1	2	1	1	2	1	1	0	999	2	2	1	1	1	2	2	2	0.847622	98	2	1	3	1	2	2	5500	5633	300	2000	999	0	1	1	1	2	2	7
Johor153	344	48	1	1	1	1	2	1	1	2	1	2	1	1	1	1	1	1	1	2	2	2	0.847622	80	2	1	3	1	2	4	1492	733	1001	1260	2	1	1	1	1	2	2	7
Johor154	345	46	1	1	1	1	2	1	1	2	1	1	0	4	1	1	1	1	1	1	1	1	1	89	2	1	1	1	2	1	4500	4500	100	1950	2	0	1	1	1	1	1	5
Johor155	346	60	2	1	1	1	2	1	1	2	2	1	0	1	1	1	1	1	1	2	1	2	0.893142	95	2	1	3	2	2	2	1200	1333	0	1580	2	0	1	1	1	3	1	7
Johor156	347	47	1	2	1	1	3	2	3	1	1	2	1	1	1	1	1	1	1	2	2	2	0.847622	90	2	1	3	1	2	3	2000	2133	50	900	2	1	1	1	1	2	2	7
Johor157	348	45	1	1	1	1	2	1	1	2	1	2	1	1	1	1	1	1	1	1	1	1	1	99	2	1	3	1	2	4	1892	1933	100	1250	2	1	1	1	1	1	1	5
Johor158	349	52	1	2	1	1	2	1	1	2	1	2	1	999	2	1	1	1	1	1	1	1	1	89	2	2	3	1	2	2	5000	5000	100	1400	999	1	1	1	1	1	1	5
Johor159	350	45	1	1	1	1	2	1	1	2	1	2	1	1	1	1	1	1	1	1	1	1	1	90	2	1	1	1	2	2	2192	2233	0	1350	2	1	1	1	1	1	1	5
Johor160	351	43	1	1	1	1	2	1	1	2	1	1	0	3	1	1	1	1	1	1	1	1	1	70	2	1	1	1	2	2	3592	3433	100	1500	3	0	1	1	1	1	1	5
Johor161	352	45	1	2	1	1	3	2	3	1	1	2	1	1	1	1	1	1	1	1	1	1	1	50	2	1	1	1	2	3	1292	1333	200	750	1	1	1	1	1	1	1	5
Johor162	353	58	1	2	1	1	3	2	3	2	1	2	1	1	1	1	2	1	1	2	1	2	0.838115	70	2	1	2	1	2	1	1592	1633	0	1250	3	1	2	1	1	2	1	7
Johor163	354	59	1	1	1	1	2	1	1	1	2	1	0	1	1	1	2	1	2	2	1	2	0.763748	95	2	1	2	2	2	2	1892	1883	0	1250	2	0	2	1	2	3	1	9
Johor164	355	46	1	1	1	1	2	1	1	2	1	2	1	1	1	1	1	1	1	1	1	1	1	95	2	1	3	1	2	2	3044	2404	0	2510	1	1	1	1	1	1	1	5
Johor165	356	57	1	1	1	1	3	2	3	1	1	2	2	2	1	1	1	1	1	2	1	2	0.919316	100	2	1	3	1	2	2	3092	3042	200	1050	1	2	1	1	1	2	1	6
Johor166	357	46	1	1	1	1	2	1	1	2	1	2	0	1	1	1	1	1	1	1	1	1	1	100	2	1	1	1	2	2	4083	2133	200	1450	2	0	1	1	1	1	1	5
Johor167	358	47	1	2	2	3	4	2	3	2	1	2	1	1	1	1	1	1	1	2	1	2	0.919316	95	2	2	3	1	2	2	1792	1833	0	1350	2	1	1	1	1	2	1	6
Johor168	359	55	1	2	1	1	3	2	3	2	1	2	2	1	1	1	2	1	1	2	1	2	0.838115	90	2	1	2	1	2	1	2092	633	100	1150	1	2	2	1	1	2	1	7
Johor169	360	30	1	2	1	1	2	1	1	1	1	1	0	4	1	1	1	1	1	1	1	1	1	100	2	2	3	1	2	1	4000	4133	1000	3540	999	0	1	1	1	1	1	5
Johor170	361	50	1	1	1	1	2	1	1	1	1	1	0	2	1	1	1	1	1	1	2	2	0.928306	60	2	1	3	1	2	2	3000	2533	300	2905	1	0	1	1	1	1	2	6
Johor171	362	49	1	1	1	1	2	1	1	1	1	1	0	1	1	1	1	1	1	1	1	1	1	70	2	1	3	1	2	2	2000	2133	500	2735	2	0	1	1	1	1	1	5
Johor172	363	54	1	1	1	1	2	1	1	2	1	1	0	2	1	1	1	1	1	1	1	1	1	100	2	1	1	1	2	2	2592	2833	300	2210	1	0	1	1	1	1	1	5
Johor173	364	56	1	1	1	1	3	2	3	1	1	2	2	1	1	1	1	1	1	1	1	1	1	99	2	1	1	1	2	2	2092	1133	300	1825	1	2	1	1	1	1	1	5
Johor174	365	53	1	2	1	1	2	1	1	2	1	1	0	2	1	1	1	1	1	1	2	2	0.905048	98	2	2	1	1	2	2	2600	2583	200	1690	1	0	1	1	1	1	3	7
Johor175	366	51	1	2	1	1	2	1	1	2	1	1	0	1	1	1	1	1	1	1	2	2	0.905048	85	2	2	1	1	2	2	1792	1633	200	2195	2	0	1	1	1	1	3	7
Johor176	367	36	1	2	1	1	2	1	1	2	1	1	0	1	1	1	1	1	1	1	1	1	1	80	2	2	3	1	2	3	2092	2133	300	1626	2	0	1	1	1	1	1	5
Johor177	368	45	1	1	1	1	2	1	1	1	1	2	1	1	1	1	1	1	1	1	1	1	1	999	2	1	1	1	1	3	1492	1033	0	1225	2	1	1	1	1	1	1	5
Johor178	369	60	2	1	1	1	2	1	1	2	1	2	2	1	1	1	1	1	1	1	1	1	1	100	2	1	1	1	2	2	2500	1633	0	2910	1	2	1	1	1	1	1	5
Johor179	370	68	2	1	1	1	2	1	1	1	1	1	0	1	1	1	1	1	1	1	1	1	1	100	2	1	1	1	2	1	1900	933	100	1840	2	0	1	1	1	1	1	5
Johor180	371	62	2	1	1	1	2	1	1	1	1	2	2	1	1	1	1	1	1	1	2	2	0.905048	60	2	1	1	1	1	1	1292	933	200	1410	1	2	1	1	1	1	3	7
Johor181	372	40	1	1	2	3	2	1	1	1	2	1	0	2	1	1	1	1	2	2	2	2	0.799429	80	2	1	3	2	2	999	2742	2733	300	1460	1	0	1	1	2	2	2	8
Johor182	373	23	1	1	1	1	1	2	2	2	1	1	0	1	1	1	1	1	1	1	1	1	1	80	2	1	3	1	2	3	1200	1200	0	748	1	0	1	1	1	1	1	5
Johor183	374	57	1	1	1	1	2	1	1	2	1	2	1	999	2	2	1	1	1	1	1	1	1	80	2	1	1	1	2	1	7200	6533	2000	3186	2	1	1	1	1	1	1	5
Johor184	375	65	2	1	1	1	2	1	1	1	1	2	2	1	1	1	1	1	1	1	1	1	1	80	2	1	1	1	2	2	592	283	200	850	2	2	1	1	1	1	1	5
Johor185	376	33	1	2	1	1	2	1	1	3	2	1	0	2	1	1	1	1	1	1	1	1	1	95	2	2	3	2	3	2	2592	2900	100	1725	1	0	1	1	1	1	1	5
Johor186	377	67	2	1	1	1	2	1	1	1	1	2	1	1	1	1	1	1	1	1	1	1	1	100	2	1	1	1	2	2	1542	1383	100	2020	2	1	1	1	1	1	1	5
Johor187	378	55	1	2	2	2	2	1	1	1	2	1	0	1	1	1	1	1	1	1	1	1	1	85	2	2	3	2	1	2	2000	1300	100	1030	1	0	1	1	1	1	1	5
Johor188	379	65	2	1	1	1	2	1	1	1	2	2	1	1	1	1	1	1	1	1	1	1	1	80	2	1	1	2	2	2	1192	1433	0	680	1	1	1	1	1	1	1	5
Johor189	380	56	1	1	1	1	2	1	1	1	1	2	3	1	1	1	1	1	1	1	1	1	1	100	2	1	1	1	1	1	2370	2433	300	2385	1	3	1	1	1	1	1	5
Johor190	381	43	1	1	1	1	2	1	1	3	1	1	0	1	1	1	1	1	1	1	1	1	1	80	2	1	3	1	3	3	2570	1133	200	1923	1	0	1	1	1	1	1	5
Johor191	382	23	1	2	1	1	2	1	1	2	1	2	1	2	1	1	1	1	1	1	1	1	1	60	2	2	3	1	2	2	3070	3133	100	2200	2	1	1	1	1	1	1	5
Johor192	383	58	1	1	1	1	3	2	3	2	1	1	0	1	1	1	1	1	1	1	2	2	0.928306	90	2	1	3	1	2	3	820	733	400	830	2	0	1	1	1	1	2	6
Johor193	384	67	2	1	1	1	4	2	3	1	2	2	1	1	1	1	1	1	1	2	2	2	0.79819	80	2	1	2	2	1	1	516	557	0	714	2	1	1	1	1	3	3	9
Johor194	385	60	2	1	1	1	2	1	1	2	2	1	0	1	1	1	1	1	1	1	1	1	1	100	2	1	1	2	2	2	1800	1933	300	2920	2	0	1	1	1	1	1	5
Johor195	386	69	2	1	2	2	2	1	1	1	2	2	1	1	1	1	1	1	1	1	2	2	0.928306	98	2	1	1	1	1	2	1500	633	0	470	1	1	1	1	1	1	2	6
Johor196	387	64	2	1	1	1	2	1	1	1	1	2	2	1	1	1	1	1	1	2	2	2	0.824364	80	2	1	3	1	2	2	2300	1733	200	1726	1	2	1	1	1	2	3	8
Johor197	388	63	2	1	2	2	2	1	1	1	2	1	0	3	1	1	2	1	2	2	2	2	0.69497	80	2	1	1	1	1	2	4200	3333	500	1730	2	0	2	1	2	2	3	10
Johor198	389	70	2	1	2	2	3	2	3	1	1	2	2	1	1	1	1	1	1	2	2	2	0.79819	80	2	1	1	1	2	2	1500	933	200	1442	2	2	1	1	1	3	3	9
Johor199	390	47	1	1	1	1	2	1	1	1	1	1	0	1	1	1	1	1	1	1	2	2	0.928306	70	2	1	1	1	2	2	3200	2333	200	2543	999	0	1	1	1	1	2	6
Johor200	391	46	1	2	1	1	2	1	1	2	1	1	0	999	2	1	1	1	1	2	2	2	0.847622	80	2	2	1	1	2	1	5100	5183	500	1819	2	0	1	1	1	2	2	7
Johor201	392	42	1	2	2	2	2	1	1	1	1	1	0	2	1	1	1	1	1	2	2	2	0.847622	98	2	2	1	1	2	2	3000	3133	400	1811	3	0	1	1	1	2	2	7
Johor202	393	46	1	2	1	1	2	1	1	1	1	2	3	1	1	1	1	1	1	2	2	2	0.824364	80	2	2	1	1	2	2	2000	1733	500	2177	2	3	1	1	1	2	3	8
Johor203	394	64	2	2	1	1	2	1	1	2	2	1	0	1	1	1	1	1	1	1	2	2	0.928306	90	2	2	1	2	2	2	2400	2467	0	1435	1	0	1	1	1	1	2	6
Johor204	395	46	1	2	1	1	1	2	2	2	1	2	1	3	1	1	1	1	1	1	1	1	1	70	2	1	1	1	2	2	3200	3333	500	1920	999	1	1	1	1	1	1	5
Johor205	396	39	1	1	1	1	2	1	1	1	1	1	0	1	1	1	1	1	1	1	1	1	1	50	2	1	3	1	2	2	1083	933	100	1284	2	0	1	1	1	1	1	5
Johor206	397	38	1	2	2	3	2	1	1	1	2	1	0	2	1	1	1	1	1	1	1	1	1	100	2	2	3	2	2	2	2500	2933	500	964	1	0	1	1	1	1	1	5
Johor207	398	52	1	2	1	1	2	1	1	1	1	2	3	1	1	1	1	1	1	2	2	2	0.847622	60	2	2	3	1	2	2	1392	1333	100	1052	1	3	1	1	1	2	2	7
Johor208	399	55	1	1	1	1	2	1	1	1	1	1	0	2	1	1	1	1	1	1	1	1	1	90	2	1	1	1	1	1	2792	2633	300	524	1	0	1	1	1	1	1	5
Johor209	400	37	1	1	1	1	2	1	1	1	2	1	0	1	1	1	1	1	1	2	2	2	0.847622	80	2	1	3	1	1	1	1800	133	0	1220	2	0	1	1	1	2	2	7
Johor210	401	41	1	2	1	1	2	1	1	2	2	1	0	1	1	1	1	1	1	2	2	2	0.847622	80	2	2	3	2	2	1	1200	1333	100	958	1	0	1	1	1	2	2	7
Johor211	402	60	2	2	2	3	2	1	1	999	1	2	2	1	1	1	1	1	1	1	1	1	1	90	2	1	3	1	999	2	842	483	100	344	2	2	1	1	1	1	1	5
Johor212	403	58	1	2	1	1	2	1	1	1	1	1	0	1	1	1	1	1	1	1	1	1	1	999	2	1	3	1	1	2	2000	1133	200	1764	1	0	1	1	1	1	1	5
Johor213	404	62	2	1	2	3	2	1	1	1	1	1	0	1	1	1	1	1	1	1	2	2	0.928306	95	2	1	1	1	1	2	1892	1533	100	1164	2	0	1	1	1	1	2	6
Johor214	405	44	1	2	1	1	3	2	3	1	2	2	2	1	1	1	1	1	1	1	2	2	0.905048	80	2	1	1	2	2	2	566	607	150	890	3	2	1	1	1	1	3	7
Johor215	406	32	1	1	2	3	3	2	3	2	2	1	0	1	1	1	1	1	1	1	1	1	1	50	2	1	3	1	2	3	2092	933	100	904	1	0	1	1	1	1	1	5
Johor216	407	45	1	2	1	1	3	2	3	1	1	1	0	1	1	1	1	1	1	1	1	1	1	90	2	1	3	1	1	4	892	508	0	534	2	0	1	1	1	1	1	5
Johor217	408	60	2	1	2	2	2	1	1	1	1	1	0	1	1	1	1	1	1	2	1	2	0.919316	98	2	1	1	1	2	4	2500	1583	0	1530	1	0	1	1	1	2	1	6
Johor218	409	39	1	1	1	1	2	1	1	2	1	1	0	2	1	1	1	1	1	1	1	1	1	70	2	2	3	1	2	3	2092	2633	0	2400	1	0	1	1	1	1	1	5
Johor219	410	34	1	1	1	1	3	2	3	2	1	1	0	1	1	1	1	1	1	1	1	1	1	100	2	2	4	1	2	3	2400	2000	0	1910	1	0	1	1	1	1	1	5
Johor220	411	32	1	1	1	1	2	1	1	3	1	1	0	2	1	1	1	1	1	1	1	1	1	80	2	1	2	1	3	2	3670	2833	200	1250	999	0	1	1	1	1	1	5
Johor221	412	31	1	1	1	1	2	1	1	2	1	1	0	4	1	1	1	1	1	1	1	1	1	70	2	1	1	1	2	2	4300	4283	100	4100	2	0	1	1	1	1	1	5
Johor222	413	22	1	1	1	1	2	1	1	1	1	1	0	3	1	1	1	1	1	1	2	2	0.928306	80	2	1	3	1	2	2	2700	3483	200	2868	1	0	1	1	1	1	2	6
Johor223	414	40	1	2	1	1	3	2	3	1	1	1	0	3	1	1	1	1	1	1	1	1	1	100	2	2	1	1	2	2	3500	3283	50	2865	1	0	1	1	1	1	1	5
Johor224	415	33	1	2	1	1	1	2	2	2	1	1	0	1	1	1	1	1	1	1	1	1	1	90	2	1	2	1	2	2	2470	2042	50	1946	1	0	1	1	1	1	1	5
Johor225	416	28	1	2	1	1	1	2	2	3	1	2	2	1	1	1	1	1	1	1	1	1	1	90	2	1	4	1	3	4	1622	1597	150	1125	2	2	1	1	1	1	1	5
Johor226	417	46	1	1	1	1	2	1	1	4	1	2	1	4	1	1	2	1	2	2	2	2	0.718228	80	2	1	3	1	3	2	4200	4183	100	3150	2	1	2	1	2	2	2	9
Johor227	418	38	1	2	1	1	2	1	1	2	1	1	0	3	1	1	1	1	1	1	2	2	0.928306	60	2	2	1	1	2	2	3892	3550	100	3080	999	0	1	1	1	1	2	6
Johor228	419	29	1	2	1	1	1	2	2	2	1	1	0	1	1	1	1	1	1	2	1	2	0.919316	99	2	2	4	1	2	2	1800	1642	50	1610	2	0	1	1	1	2	1	6
Johor229	420	51	1	1	1	1	2	1	1	2	1	2	1	2	1	1	1	1	1	1	1	1	1	100	2	1	1	1	2	1	2492	2533	200	2650	1	1	1	1	1	1	1	5
Johor230	421	36	1	1	1	1	2	1	1	2	1	1	0	999	2	2	1	1	1	1	1	1	1	90	2	1	1	1	2	2	5800	5800	200	2505	3	0	1	1	1	1	1	5
Johor231	422	51	1	1	1	1	2	1	1	2	1	2	1	1	1	1	1	1	1	1	1	1	1	95	2	1	1	1	2	2	2292	2283	200	2100	1	1	1	1	1	1	1	5
Johor232	423	76	2	1	1	1	3	2	3	1	2	1	0	1	1	1	1	1	1	2	1	2	0.919316	90	2	1	1	2	2	2	1092	1133	500	1350	2	0	1	1	1	2	1	6
Johor233	424	54	1	1	1	1	2	1	1	3	1	1	0	2	1	1	1	1	1	1	1	1	1	80	2	1	1	1	3	2	3092	3133	0	3050	3	0	1	1	1	1	1	5
Johor234	425	55	1	1	1	1	2	1	1	2	1	2	1	2	1	1	1	1	2	1	2	2	0.880113	80	2	1	1	1	2	2	3092	3133	200	2620	2	1	1	1	2	1	2	7
Johor235	426	57	1	1	1	1	2	1	1	2	2	1	0	1	1	1	1	1	1	1	1	1	1	70	2	1	1	1	2	2	4000	1800	0	1730	999	0	1	1	1	1	1	5
Johor236	427	87	2	2	1	1	3	2	3	1	2	2	3	1	1	1	1	1	1	2	1	2	0.919316	90	2	1	1	2	1	2	492	533	0	550	2	3	1	1	1	2	1	6
Johor237	428	45	1	1	1	1	2	1	1	2	1	1	0	1	1	1	1	1	1	2	2	2	0.847622	100	2	1	1	1	2	1	2892	2000	400	1800	2	0	1	1	1	2	2	7
Johor238	429	23	1	1	1	1	2	1	1	3	1	1	0	1	1	1	1	1	1	1	1	1	1	80	2	1	3	1	3	1	2292	1400	200	1300	1	0	1	1	1	1	1	5
Johor239	430	63	2	2	1	1	3	2	3	1	2	2	2	1	1	1	2	2	2	2	2	2	0.559819	98	2	1	1	1	2	3	1233	1083	200	700	1	2	3	3	2	3	3	14
Johor240	431	30	1	1	1	1	2	1	1	2	1	1	0	999	2	1	1	1	1	1	1	1	1	100	2	1	1	1	2	2	5000	5000	1200	2405	999	0	1	1	1	1	1	5
Johor241	432	41	1	2	1	1	2	1	1	2	1	1	0	3	1	1	1	1	1	1	1	1	1	100	2	2	1	2	2	2	2500	3500	100	2800	1	0	1	1	1	1	1	5
Johor242	433	35	1	2	1	1	2	1	1	2	1	1	0	999	2	2	1	1	1	1	1	1	1	90	2	2	2	1	2	2	5750	5833	500	3221	1	0	1	1	1	1	1	5
Johor243	434	24	1	1	2	2	1	2	2	2	1	1	0	1	1	1	1	1	1	1	1	1	1	90	2	2	4	1	2	2	2292	2042	0	1740	1	0	1	1	1	1	1	5
Johor244	435	56	1	2	1	1	3	2	3	2	2	2	2	1	1	1	1	1	1	1	1	1	1	100	2	1	1	2	2	2	1792	1800	0	1250	2	2	1	1	1	1	1	5
Johor245	436	29	1	2	1	1	2	1	1	2	1	1	0	2	1	1	1	1	1	1	1	1	1	70	2	1	1	1	2	3	3020	2867	0	1240	1	0	1	1	1	1	1	5
Johor246	437	22	1	2	1	1	1	2	2	2	1	1	0	1	1	1	1	1	1	1	2	2	0.928306	90	2	2	4	1	2	3	1992	1750	50	1100	2	0	1	1	1	1	2	6
Johor247	438	28	1	2	1	1	3	2	3	2	1	1	0	1	1	1	1	1	1	1	1	1	1	90	2	1	3	1	2	3	1800	1800	0	1410	2	0	1	1	1	1	1	5
Johor248	439	29	1	1	1	1	2	1	1	2	1	1	0	2	1	1	1	1	1	1	1	1	1	90	2	1	3	1	2	2	2600	2950	100	2908	1	0	1	1	1	1	1	5
Johor249	440	25	1	1	1	1	2	1	1	3	1	1	0	999	2	1	1	1	2	1	1	2	0.951807	100	2	1	1	1	3	2	5300	5083	500	4020	2	0	1	1	2	1	1	6
Johor250	441	31	1	1	1	1	2	1	1	1	1	1	0	1	1	1	1	1	2	1	2	2	0.856855	999	2	1	3	1	2	2	2392	1983	0	2440	1	0	1	1	2	1	3	8
Johor251	442	31	1	1	1	1	1	2	2	2	1	2	0	1	1	1	1	1	2	2	2	2	0.749997	70	2	1	4	1	2	2	2370	2383	50	2038	1	0	1	1	2	3	3	10
Johor252	443	58	1	2	1	1	4	2	3	1	1	1	0	2	1	1	2	1	1	1	1	2	0.892457	95	2	1	4	1	2	2	2592	2633	200	1700	1	0	3	1	1	1	1	7
Johor253	444	58	1	1	1	1	2	1	1	2	2	2	1	1	1	1	2	1	2	2	1	2	0.789922	60	2	1	1	2	2	2	1015	1023	50	1600	2	1	2	1	2	2	1	8
Johor254	445	29	1	2	1	1	2	1	1	2	1	1	0	2	1	1	1	1	1	1	1	1	1	80	2	2	2	1	2	2	3200	3000	200	3050	999	0	1	1	1	1	1	5
Johor255	446	40	1	2	1	1	3	2	3	2	1	2	1	1	1	1	1	1	1	1	1	1	1	90	2	1	4	1	2	1	2292	2283	200	1350	1	1	1	1	1	1	1	5
Johor256	447	35	1	1	1	1	2	1	1	2	1	1	0	3	1	1	1	1	1	1	1	1	1	100	2	1	1	1	2	2	6000	3300	0	3806	2	0	1	1	1	1	1	5
Johor257	448	50	1	1	1	1	2	1	1	2	1	1	0	3	1	1	1	1	1	1	1	1	1	100	2	1	1	1	2	2	3592	3383	300	2410	999	0	1	1	1	1	1	5
Johor258	449	28	1	1	1	1	2	1	1	3	1	1	0	4	1	1	1	1	1	2	1	2	0.919316	85	2	1	3	1	3	2	4500	4533	50	4326	1	0	1	1	1	2	1	6
Johor259	450	55	1	2	1	1	3	2	3	2	2	1	0	1	1	1	1	1	2	2	2	2	0.799429	99	2	1	1	2	2	3	1533	1083	280	776	2	0	1	1	2	2	2	8
Johor260	451	39	1	2	1	1	1	2	2	2	1	1	0	1	1	1	1	1	1	1	1	1	1	80	2	1	1	1	2	1	2092	2042	200	1650	2	0	1	1	1	1	1	5
Johor261	452	36	1	1	1	1	2	1	1	3	1	1	0	3	1	1	1	1	1	1	1	1	1	90	2	1	4	1	3	2	4000	3700	200	2980	999	0	1	1	1	1	1	5
Johor262	453	37	1	2	1	1	3	2	3	2	1	1	0	999	2	1	1	1	1	1	1	1	1	80	2	1	3	1	2	2	3500	5083	0	2050	999	0	1	1	1	1	1	5
Johor263	454	35	1	1	1	1	2	1	1	3	1	1	0	1	1	1	1	1	2	2	1	2	0.871123	90	2	1	1	1	3	2	2000	2000	200	1980	2	0	1	1	2	2	1	7
Johor264	455	44	1	2	1	1	3	2	3	1	1	1	0	1	1	1	1	1	2	1	1	2	0.951807	95	2	1	3	1	1	2	1100	1133	0	1250	1	0	1	1	2	1	1	6
Johor265	456	44	1	2	1	1	4	2	3	2	1	2	1	1	1	1	1	1	1	1	1	1	1	100	2	1	1	1	2	2	942	983	0	720	2	1	1	1	1	1	1	5
Johor266	457	42	1	1	1	1	2	1	1	2	1	1	0	4	1	1	1	1	1	1	1	1	1	80	2	1	1	1	2	2	3083	3983	100	3150	1	0	1	1	1	1	1	5
Johor267	458	30	1	1	1	1	2	1	1	2	1	1	0	2	1	1	1	1	1	1	1	1	1	70	2	1	3	1	2	2	3000	3000	0	2200	1	0	1	1	1	1	1	5
Johor268	459	78	2	1	1	1	2	1	1	2	1	1	0	2	1	1	1	1	1	1	1	1	1	80	2	1	4	1	2	2	2592	2633	300	2470	1	0	1	1	1	1	1	5
Johor269	460	69	2	2	1	1	3	2	3	1	2	1	0	1	1	1	1	1	1	1	1	1	1	90	2	1	1	2	2	2	570	567	0	440	3	0	1	1	1	1	1	5
Johor270	461	78	2	1	1	1	2	1	1	1	2	2	2	1	1	1	2	1	1	2	2	2	0.740079	80	2	1	4	2	2	2	1592	1583	400	1300	2	2	3	1	1	2	2	9
Johor271	462	48	1	2	1	1	2	1	1	2	1	1	0	1	1	1	1	1	1	1	1	1	1	80	2	1	1	1	2	2	2500	2500	0	2360	1	0	1	1	1	1	1	5
Johor272	463	44	1	1	1	1	2	1	1	2	1	1	0	1	1	1	1	1	1	1	1	1	1	80	2	1	1	1	2	2	2892	1933	700	1719	1	0	1	1	1	1	1	5
Johor273	464	58	1	1	2	2	3	2	3	2	1	1	0	1	1	1	1	1	1	1	1	1	1	80	2	1	1	1	2	1	1800	1420	50	1580	2	0	1	1	1	1	1	5
Johor274	465	54	1	2	2	2	3	2	3	1	1	1	0	1	1	1	1	1	1	1	1	1	1	90	2	1	3	1	2	1	1753	1622	100	1340	2	0	1	1	1	1	1	5
Johor275	466	29	1	1	1	1	2	1	1	2	1	1	0	2	1	1	2	2	2	2	2	2	0.0130865	80	2	1	3	1	2	1	3500	3133	0	1600	2	0	4	3	4	4	4	19
Johor276	467	53	1	1	2	2	2	1	1	1	2	2	2	1	1	1	1	1	1	1	1	1	1	70	2	1	1	2	2	1	2200	2283	0	2140	1	2	1	1	1	1	1	5
Johor277	468	50	1	1	1	1	2	1	1	2	1	2	1	4	1	1	1	1	1	2	1	2	0.919316	80	2	1	1	1	2	2	5092	4433	0	3383	999	1	1	1	1	2	1	6
Johor278	469	38	1	2	1	1	3	2	3	4	1	1	0	1	1	1	1	1	1	1	2	2	0.928306	90	2	1	3	1	3	2	1192	1233	300	2074	1	0	1	1	1	1	2	6
Johor279	470	47	1	2	1	1	3	2	3	1	1	1	0	1	1	1	1	1	1	1	2	2	0.905048	90	2	1	3	1	2	1	1300	1183	0	1350	2	0	1	1	1	1	3	7
Johor280	471	36	1	1	1	1	2	1	1	2	1	1	0	1	1	1	1	1	1	1	1	1	1	100	2	1	3	1	2	1	1700	1800	0	2758	2	0	1	1	1	1	1	5
Johor281	472	25	1	2	1	1	2	1	1	4	1	1	0	999	2	1	1	1	1	1	2	2	0.928306	90	2	2	1	1	3	2	5000	5000	300	4263	999	0	1	1	1	1	2	6
Johor282	473	53	1	1	1	1	2	1	1	2	1	2	1	1	1	1	1	1	1	1	2	2	0.928306	80	2	1	1	1	2	1	2392	2433	100	2300	1	1	1	1	1	1	2	6
Johor283	474	46	1	2	1	1	2	1	1	4	1	1	0	3	1	1	1	1	1	1	2	2	0.928306	99	2	2	1	1	3	1	3592	3633	300	3140	2	0	1	1	1	1	2	6
Johor284	475	60	2	1	1	1	2	1	1	1	1	1	0	1	1	1	1	1	1	1	2	2	0.928306	90	2	1	2	1	1	2	1592	1633	0	1200	2	0	1	1	1	1	2	6
Johor285	476	40	1	1	1	1	2	1	1	3	1	1	0	3	1	1	1	1	1	1	2	2	0.928306	90	2	1	2	1	3	2	3800	3800	500	3300	999	0	1	1	1	1	2	6
Johor286	477	29	1	2	1	1	2	1	1	4	1	1	0	4	1	1	1	1	1	1	1	1	1	90	2	2	1	1	3	2	4000	4067	500	3420	999	0	1	1	1	1	1	5
Johor287	478	50	1	1	1	1	2	1	1	2	1	2	1	4	1	1	1	1	1	1	1	1	1	100	2	1	1	1	2	2	4200	4267	300	3703	2	1	1	1	1	1	1	5
Johor288	479	41	1	1	1	1	2	1	1	3	1	1	0	3	1	1	1	1	1	1	1	1	1	90	2	1	3	1	3	2	3242	3283	100	2510	999	0	1	1	1	1	1	5
Johor289	480	31	1	1	1	1	2	1	1	2	1	1	0	999	2	2	1	1	1	1	1	1	1	70	2	1	2	1	2	2	5800	5800	0	3864	999	0	1	1	1	1	1	5
Johor290	481	34	1	1	1	1	2	1	1	2	1	1	0	3	1	1	1	1	1	1	1	1	1	80	2	1	2	1	2	3	5100	3233	400	3619	2	0	1	1	1	1	1	5
Johor291	482	38	1	1	1	1	2	1	1	2	1	1	0	999	2	2	2	1	1	1	1	2	0.918799	96	2	1	2	1	2	2	6100	6183	1000	3070	2	0	2	1	1	1	1	6
Johor292	483	44	1	1	1	1	2	1	1	3	1	1	0	4	1	1	1	1	1	1	1	1	1	70	2	1	3	1	3	4	4800	4725	200	3702	999	0	1	1	1	1	1	5
Johor293	484	40	1	1	1	1	2	1	1	2	1	1	0	3	1	1	1	1	1	1	2	2	0.928306	100	2	1	2	1	2	2	3550	3633	0	2176	2	0	1	1	1	1	2	6
Johor294	485	56	1	1	1	1	2	1	1	2	1	2	0	3	1	1	2	2	2	2	2	2	0.655834	90	2	1	2	1	2	2	3270	3283	400	4366	999	0	2	2	2	2	2	10
Johor295	486	41	1	1	1	1	2	1	1	2	1	2	1	4	1	1	1	1	1	1	2	2	0.928306	70	2	1	2	1	2	2	4600	4733	300	4343	2	1	1	1	1	1	2	6
Johor296	487	35	1	1	1	1	2	1	1	2	1	1	0	3	1	1	1	1	1	1	1	1	1	80	2	1	2	1	2	3	3200	3283	200	2060	999	0	1	1	1	1	1	5
Johor297	488	30	1	1	1	1	2	1	1	2	1	1	0	999	2	2	1	1	1	1	2	2	0.928306	90	2	1	2	1	2	2	7500	7583	400	5166	2	0	1	1	1	1	2	6
Johor298	489	32	1	1	1	1	2	1	1	3	1	1	0	3	1	1	1	1	1	1	2	2	0.928306	85	2	1	2	1	3	2	3250	3333	800	1720	999	0	1	1	1	1	2	6
Johor299	490	32	1	1	1	1	2	1	1	2	1	1	0	999	2	1	1	1	1	1	2	2	0.928306	95	2	1	1	1	2	2	5200	5333	200	2235	2	0	1	1	1	1	2	6
Johor300	491	29	1	1	1	1	2	1	1	3	1	1	0	3	1	1	1	1	1	1	1	1	1	80	2	1	2	1	3	2	3392	3433	500	4167	2	0	1	1	1	1	1	5
Johor301	492	42	1	1	1	1	2	1	1	3	1	1	0	4	1	1	1	1	1	1	2	2	0.928306	80	2	1	1	1	3	2	8500	4783	2000	4200	2	0	1	1	1	1	2	6
Johor302	493	38	1	1	1	1	2	1	1	2	1	1	0	2	1	1	1	1	1	1	1	1	1	80	2	1	1	1	2	2	3092	3133	500	2750	2	0	1	1	1	1	1	5
Johor303	494	48	1	1	1	1	2	1	1	2	1	2	2	4	1	1	1	1	2	1	2	2	0.880113	80	2	1	1	1	2	2	4592	4625	500	2790	2	2	1	1	2	1	2	7
Johor304	495	59	1	1	1	1	2	1	1	1	2	1	0	1	1	1	1	1	1	2	1	2	0.919316	80	2	1	3	2	1	2	2092	1633	0	1367	1	0	1	1	1	2	1	6
Johor305	496	32	1	1	1	1	2	1	1	2	1	2	1	1	1	1	1	1	1	1	1	1	1	80	2	1	3	1	2	1	2792	1233	300	1783	1	1	1	1	1	1	1	5
Johor306	497	52	1	1	1	1	2	1	1	2	1	2	2	1	1	1	2	1	2	2	2	2	0.691886	98	2	1	1	1	2	2	1392	933	0	1812	1	2	3	1	2	2	2	10
Johor307	498	26	1	1	1	1	2	1	1	3	1	1	0	1	1	1	1	1	1	1	1	1	1	999	2	1	3	1	3	999	2000	2000	200	2317	2	0	1	1	1	1	1	5
Johor308	499	36	1	1	1	1	2	1	1	2	1	2	1	4	1	1	2	1	1	2	2	2	0.766421	90	2	1	1	1	2	2	4442	3983	200	2350	2	1	2	1	1	2	2	8
Johor309	500	32	1	1	1	1	2	1	1	2	1	1	0	3	1	1	1	1	1	1	1	1	1	90	2	1	1	1	2	2	3620	3403	200	5320	2	0	1	1	1	1	1	5
Johor310	501	51	1	1	2	3	2	1	1	1	2	1	0	1	1	1	2	1	1	2	2	2	0.766421	90	2	1	1	1	1	2	2392	433	500	2335	1	0	2	1	1	2	2	8
Johor311	502	46	1	1	1	1	2	1	1	2	1	1	0	2	1	1	1	1	1	1	1	1	1	75	2	1	3	1	2	2	2942	2983	300	1763	1	0	1	1	1	1	1	5
Johor312	503	60	2	1	1	1	2	1	1	1	2	1	0	1	1	1	2	1	1	2	1	2	0.838115	80	2	1	1	2	2	3	1492	1533	0	1650	2	0	2	1	1	2	1	7
Johor313	504	30	1	1	1	1	2	1	1	4	1	1	0	2	1	1	1	1	1	1	1	1	1	80	2	1	3	1	3	2	3000	3000	200	750	2	0	1	1	1	1	1	5
Johor314	505	50	1	1	1	1	2	1	1	2	1	1	0	4	1	1	1	1	1	1	1	1	1	70	2	1	3	1	2	4	4000	4000	200	2770	3	0	1	1	1	1	1	5
Johor315	506	29	1	1	1	1	1	2	2	4	1	1	0	4	1	1	1	1	1	1	1	1	1	98	2	1	3	1	3	2	4000	4000	1000	2150	999	0	1	1	1	1	1	5
Johor316	507	42	1	1	1	1	2	1	1	4	1	1	0	3	1	1	1	1	1	1	1	1	1	79	2	1	3	1	3	2	3600	3600	100	3150	2	0	1	1	1	1	1	5
Johor317	508	42	1	1	1	1	2	1	1	2	1	1	0	1	1	1	1	1	1	1	1	1	1	98	2	1	3	1	2	2	4300	1133	0	1320	2	0	1	1	1	1	1	5
Johor318	509	26	1	1	1	1	2	1	1	3	1	1	0	3	1	1	1	1	1	1	1	1	1	80	2	1	3	1	3	999	3600	3733	300	4200	999	0	1	1	1	1	1	5
Johor319	510	29	1	2	1	1	1	2	2	3	1	1	0	1	1	1	1	1	1	1	1	1	1	100	2	1	3	1	3	2	1653	1686	200	700	2	0	1	1	1	1	1	5
Johor320	511	35	1	1	1	1	1	2	2	2	1	1	0	1	1	1	1	1	1	1	1	1	1	100	2	1	3	1	2	2	1192	1142	200	1660	2	0	1	1	1	1	1	5
Johor321	512	34	1	1	1	1	2	1	1	4	1	1	0	4	1	1	1	1	1	1	1	1	1	100	2	1	3	1	3	3	4500	4500	500	2600	2	0	1	1	1	1	1	5
Johor322	513	29	1	2	1	1	2	1	1	4	2	1	0	1	1	1	1	1	1	1	1	1	1	90	2	1	3	2	3	3	2000	2083	500	500	2	0	1	1	1	1	1	5
Johor323	514	29	1	1	1	1	2	1	1	4	1	2	2	999	2	2	1	1	1	1	1	1	1	80	2	1	3	1	3	2	6000	6000	1000	4130	2	2	1	1	1	1	1	5
Johor324	515	30	1	1	1	1	2	1	1	2	1	2	1	3	1	1	1	1	1	1	1	1	1	80	2	1	3	1	2	2	3700	3783	500	1200	999	1	1	1	1	1	1	5
Johor325	516	58	1	2	1	1	2	1	1	2	1	1	0	999	2	2	1	1	1	1	1	1	1	50	2	1	3	1	2	2	6000	6000	0	650	2	0	1	1	1	1	1	5
Johor326	517	29	1	1	1	1	2	1	1	4	1	1	0	4	1	1	1	1	1	1	1	1	1	90	2	1	3	1	3	3	4600	4600	500	3220	2	0	1	1	1	1	1	5
Johor327	518	37	1	1	1	1	2	1	1	3	1	1	0	4	1	1	1	1	1	1	1	1	1	100	2	1	3	1	3	2	4600	4733	500	2700	2	0	1	1	1	1	1	5
Johor328	519	37	1	1	1	1	2	1	1	1	1	1	0	3	1	1	1	1	1	1	1	1	1	70	2	1	3	1	1	3	3292	3333	0	600	999	0	1	1	1	1	1	5
Johor329	520	48	1	2	1	1	2	1	1	4	1	1	0	999	2	2	1	1	1	1	1	1	1	70	2	2	3	1	3	999	6500	6500	0	1060	2	0	1	1	1	1	1	5
Johor330	521	31	1	1	1	1	2	1	1	3	1	2	1	1	1	1	1	1	1	1	1	1	1	70	2	1	3	1	3	1	2500	2500	0	2361	1	1	1	1	1	1	1	5
Johor331	522	29	1	1	1	1	2	1	1	4	1	1	0	999	2	2	1	1	1	1	1	1	1	90	2	1	3	1	3	2	6000	6000	50	3324	2	0	1	1	1	1	1	5
Johor332	523	57	1	1	1	1	2	1	1	1	1	2	2	2	1	1	1	1	1	1	1	1	1	80	2	1	3	1	2	2	2592	2633	300	550	1	2	1	1	1	1	1	5
Johor333	524	37	1	2	1	1	2	1	1	1	1	1	0	3	1	1	1	2	2	1	1	2	0.889412	90	2	2	3	1	1	2	3292	3333	0	1000	1	0	1	2	2	1	1	7
Johor334	525	36	1	2	1	1	2	1	1	4	1	1	0	999	2	2	1	1	1	1	1	1	1	80	2	2	3	1	3	2	7400	7400	200	8570	2	0	1	1	1	1	1	5
Johor335	526	50	1	2	1	1	3	2	3	2	1	2	2	1	1	1	1	1	1	1	2	2	0.928306	90	2	1	3	1	2	2	2092	2133	0	5158	2	2	1	1	1	1	2	6
Johor336	527	45	1	1	1	1	2	1	1	2	1	1	0	1	1	1	1	1	1	1	1	1	1	90	2	1	1	1	2	2	2092	2133	0	1000	1	0	1	1	1	1	1	5
Johor337	528	45	1	1	1	1	2	1	1	3	1	2	2	4	1	1	1	1	1	2	2	2	0.847622	90	2	1	3	1	3	2	6000	4083	1800	3000	2	2	1	1	1	2	2	7
Johor338	529	48	1	1	1	1	2	1	1	1	1	1	0	3	1	1	1	1	1	1	1	1	1	80	2	1	1	1	2	4	3500	3633	200	1450	999	0	1	1	1	1	1	5
Johor339	530	21	1	1	1	1	1	2	2	3	1	1	0	1	1	1	1	1	1	1	1	1	1	100	2	1	1	1	3	1	1500	1633	200	1450	2	0	1	1	1	1	1	5
Johor340	531	36	1	1	1	1	1	2	2	2	1	2	1	1	1	1	1	1	1	1	1	1	1	85	2	1	2	1	2	2	1592	1633	0	870	2	1	1	1	1	1	1	5
Johor341	532	55	1	1	1	1	2	1	1	2	2	1	0	1	1	1	1	1	1	1	1	1	1	90	2	1	1	1	2	1	1642	433	0	800	2	0	1	1	1	1	1	5
Johor342	533	33	1	2	1	1	2	1	1	4	1	1	0	999	2	2	1	1	1	1	2	2	0.928306	60	2	2	1	1	3	2	5900	5900	2000	1000	1	0	1	1	1	1	2	6
Johor343	534	56	1	2	1	1	2	1	1	2	1	2	2	2	1	1	1	1	1	1	1	1	1	70	2	2	1	1	2	1	4800	2800	1200	1050	2	2	1	1	1	1	1	5
Johor344	535	39	1	1	1	1	2	1	1	2	1	1	0	1	1	1	1	1	1	1	1	1	1	90	2	1	3	1	2	2	2092	2133	0	1500	2	0	1	1	1	1	1	5
Johor345	536	53	1	1	1	1	2	1	1	2	1	1	0	999	2	2	1	1	1	1	1	1	1	90	2	1	1	1	2	2	7500	7500	500	1650	2	0	1	1	1	1	1	5
Johor346	537	57	1	2	1	1	2	1	1	2	1	2	2	4	1	1	1	1	1	1	1	1	1	75	2	2	1	1	2	1	4000	4000	800	1450	2	2	1	1	1	1	1	5
Johor347	538	52	1	1	1	1	2	1	1	999	1	1	0	1	1	1	1	1	1	1	1	1	1	95	2	1	1	1	999	2	2692	2233	300	3925	1	0	1	1	1	1	1	5
Johor348	539	62	2	1	1	1	2	1	1	1	1	1	0	2	1	1	1	1	1	1	1	1	1	70	2	1	1	1	1	2	2592	2633	500	2300	1	0	1	1	1	1	1	5
Johor349	540	33	1	1	1	1	2	1	1	2	1	1	0	1	1	1	1	1	1	1	1	1	1	80	2	1	3	1	2	2	1892	1933	300	1000	1	0	1	1	1	1	1	5
Johor350	541	42	1	1	1	1	2	1	1	3	1	1	0	2	1	1	1	1	1	1	1	1	1	100	2	1	3	1	3	2	3092	3133	300	1500	3	0	1	1	1	1	1	5
Johor351	542	30	1	1	1	1	1	2	2	3	1	1	0	1	1	1	1	1	1	1	1	1	1	90	2	2	2	1	3	2	1892	1242	300	1200	1	0	1	1	1	1	1	5
Johor352	543	23	1	1	1	1	1	2	2	3	1	1	0	2	1	1	1	1	1	1	1	1	1	90	2	1	4	1	3	2	2592	2542	200	1700	1	0	1	1	1	1	1	5
Johor353	544	22	1	1	1	1	1	2	2	3	1	1	0	1	1	1	1	1	1	1	1	1	1	70	2	2	4	1	3	3	1492	1442	200	880	1	0	1	1	1	1	1	5
Johor354	545	54	1	1	1	1	2	1	1	1	1	1	0	1	1	1	1	2	2	2	1	2	0.808729	50	2	1	1	1	2	2	2592	1133	0	1600	1	0	1	2	2	2	1	8
Johor355	546	22	1	1	1	1	1	2	2	2	1	1	0	1	1	1	1	1	1	2	1	2	0.919316	95	2	2	2	1	2	2	1892	1042	100	890	2	0	1	1	1	2	1	6
Johor356	547	53	1	2	1	1	2	1	1	3	1	2	2	2	1	1	1	2	2	1	1	2	0.889412	85	2	2	4	1	3	2	2892	2883	300	1650	2	2	1	2	2	1	1	7
Johor357	548	60	2	2	1	1	2	1	1	2	1	1	0	1	1	1	2	1	2	1	1	2	0.870606	70	2	2	3	1	2	2	2192	2233	0	2000	1	0	2	1	2	1	1	7
Johor358	549	66	2	1	1	1	2	1	1	1	1	1	0	2	1	1	2	1	1	1	1	2	0.918799	100	2	1	3	1	1	2	2792	2833	100	1320	1	0	2	1	1	1	1	6
Johor359	550	22	1	2	1	1	1	2	2	3	1	2	2	1	1	1	1	1	1	1	1	1	1	90	2	1	3	1	3	2	1892	1842	0	400	2	2	1	1	1	1	1	5
Johor360	551	30	1	1	1	1	2	1	1	4	1	1	0	4	1	1	1	1	1	1	1	1	1	97	2	1	3	1	3	2	4000	4000	300	1750	1	0	1	1	1	1	1	5
P.Pinang001	552	79	2	1	2	3	2	1	1	2	2	2	1	4	1	1	1	1	1	2	2	2	0.847622	100	3	1	1	2	2	2	3900	3983	0	550	2	1	1	1	1	2	2	7
P.Pinang002	553	54	1	1	2	2	2	1	1	1	2	2	1	1	1	1	2	1	1	2	1	2	0.838115	90	3	1	3	2	2	2	1000	1000	0	1220	2	1	2	1	1	2	1	7
P.Pinang003	554	27	1	1	1	1	2	1	1	2	1	1	0	1	1	1	2	1	2	2	2	2	0.718228	80	3	1	3	1	2	1	2000	2000	50	1260	2	0	2	1	2	2	2	9
P.Pinang004	555	62	2	1	2	2	2	1	1	2	2	2	1	2	1	1	2	1	1	2	1	2	0.838115	85	3	1	1	2	2	2	3000	3000	100	1790	3	1	2	1	1	2	1	7
P.Pinang005	556	60	2	1	2	2	2	1	1	2	1	1	0	999	2	2	1	1	2	2	1	2	0.871123	80	3	1	1	1	2	2	6000	6000	500	1318	2	0	1	1	2	2	1	7
P.Pinang006	557	55	1	1	2	2	2	1	1	1	1	2	1	999	2	2	1	1	1	1	1	1	1	80	3	1	1	1	1	999	10000	10000	1000	1860	999	1	1	1	1	1	1	5
P.Pinang007	558	62	2	1	2	3	2	1	1	1	2	2	2	1	1	1	2	1	1	2	1	2	0.838115	70	3	1	3	2	1	2	1583	1500	0	1150	2	2	2	1	1	2	1	7
P.Pinang008	559	59	1	2	2	2	3	2	3	3	2	2	2	1	1	1	2	1	1	1	1	2	0.918799	96	3	1	1	2	3	1	1500	1500	0	540	2	2	2	1	1	1	1	6
P.Pinang009	560	47	1	1	2	3	2	1	1	4	2	1	0	2	1	1	2	1	2	1	1	2	0.870606	90	3	1	1	1	3	2	8000	3000	300	940	2	0	2	1	2	1	1	7
P.Pinang010	561	66	2	1	2	2	1	2	2	4	1	1	0	2	1	1	1	1	2	2	1	2	0.871123	90	3	1	1	1	3	2	3000	3000	0	910	1	0	1	1	2	2	1	7
P.Pinang011	562	80	2	1	2	2	2	1	1	1	2	1	0	4	1	1	1	1	2	1	1	2	0.951807	85	3	1	1	2	1	3	4000	4000	500	1530	2	0	1	1	2	1	1	6
P.Pinang012	563	50	1	1	2	2	2	1	1	1	1	1	0	3	1	1	1	1	1	1	1	1	1	80	3	2	3	1	2	999	3500	3500	100	1300	2	0	1	1	1	1	1	5
P.Pinang013	564	70	2	1	2	2	2	1	1	1	2	2	1	1	1	1	1	1	1	1	1	1	1	50	3	2	3	2	1	3	1083	1000	50	960	2	1	1	1	1	1	1	5
P.Pinang014	565	35	1	1	1	1	2	1	1	1	1	1	0	1	1	1	1	1	1	1	1	1	1	60	3	2	3	1	2	2	2200	2200	0	1906	1	0	1	1	1	1	1	5
P.Pinang015	566	53	1	2	2	2	3	2	3	1	1	2	1	1	1	1	2	1	1	1	1	2	0.739406	80	3	1	1	1	2	1	1500	1500	0	1180	2	1	4	1	1	1	1	8
P.Pinang016	567	61	2	1	2	2	2	1	1	2	2	1	0	1	1	1	2	1	1	2	1	2	0.838115	90	3	2	1	2	2	2	2000	2000	0	790	2	0	2	1	1	2	1	7
P.Pinang017	568	23	1	2	1	1	1	2	2	2	1	1	0	1	1	1	1	1	1	2	1	2	0.919316	89	3	1	3	1	2	4	1292	1242	50	1370	1	0	1	1	1	2	1	6
P.Pinang018	569	50	1	1	2	2	2	1	1	1	2	1	0	1	1	1	1	1	1	1	1	1	1	60	3	1	1	2	1	4	1500	1500	0	870	2	0	1	1	1	1	1	5
P.Pinang019	570	58	1	1	2	2	2	1	1	1	1	2	2	4	1	1	1	1	1	1	1	1	1	80	3	1	1	1	2	2	4200	4200	0	950	2	2	1	1	1	1	1	5
P.Pinang020	571	52	1	2	2	2	2	1	1	3	1	1	0	4	1	1	2	1	2	1	1	2	0.870606	100	3	1	1	1	3	2	4500	4500	100	3680	2	0	2	1	2	1	1	7
P.Pinang021	572	65	2	1	2	3	2	1	1	1	2	2	2	1	1	1	1	1	1	1	1	1	1	70	3	1	1	2	1	3	1500	1500	0	810	2	2	1	1	1	1	1	5
P.Pinang022	573	42	1	1	1	1	2	1	1	1	1	1	0	3	1	1	1	1	1	1	1	1	1	90	3	2	1	1	2	2	3200	3200	200	890	999	0	1	1	1	1	1	5
P.Pinang023	574	47	1	1	1	1	2	1	1	2	1	1	0	3	1	1	1	1	1	1	1	1	1	80	3	1	1	1	2	3	3550	3500	200	1610	3	0	1	1	1	1	1	5
P.Pinang024	575	44	1	1	1	1	2	1	1	3	1	1	0	4	1	1	1	1	1	1	1	1	1	80	3	1	1	2	3	3	999	4600	2000	2866.7	2	0	1	1	1	1	1	5
P.Pinang025	576	41	1	1	1	1	2	1	1	2	1	1	0	2	1	1	1	1	1	1	1	1	1	70	3	1	1	1	2	2	2700	2700	50	1090	1	0	1	1	1	1	1	5
P.Pinang026	577	54	1	1	2	3	2	1	1	1	1	1	0	3	1	1	1	1	1	1	1	1	1	99	3	1	1	1	1	4	3500	3500	0	2860	2	0	1	1	1	1	1	5
P.Pinang027	578	45	1	1	1	1	2	1	1	1	1	1	0	1	1	1	1	1	1	1	1	1	1	50	3	1	1	1	2	3	2000	2000	500	760	2	0	1	1	1	1	1	5
P.Pinang028	579	55	1	1	1	1	2	1	1	2	1	2	0	1	1	1	1	1	1	1	1	1	1	90	3	1	1	1	2	2	2000	2000	70	1250	2	0	1	1	1	1	1	5
P.Pinang029	580	51	1	1	1	1	2	1	1	1	1	2	1	1	1	1	1	1	1	1	1	1	1	80	3	1	3	1	1	2	1200	1400	0	1410	2	1	1	1	1	1	1	5
P.Pinang030	581	47	1	1	1	1	2	1	1	3	1	1	0	1	1	1	1	1	1	1	1	1	1	75	3	1	1	1	3	2	3100	2133	0	1540	1	0	1	1	1	1	1	5
P.Pinang031	582	24	1	2	2	3	1	2	2	4	1	1	0	1	1	1	1	1	1	1	1	1	1	90	3	2	1	1	3	1	500	500	0	620	999	0	1	1	1	1	1	5
P.Pinang032	583	68	2	1	2	2	2	1	1	1	2	2	2	1	1	1	1	1	1	1	1	1	1	70	3	1	1	2	1	1	2092	2133	50	620	1	2	1	1	1	1	1	5
P.Pinang033	584	53	1	1	2	3	2	1	1	2	2	1	0	1	1	1	1	1	1	1	1	1	1	75	3	1	1	1	2	1	3900	999	100	1660	2	0	1	1	1	1	1	5
P.Pinang034	585	39	1	1	2	3	2	1	1	3	1	1	0	1	1	1	1	1	1	1	1	1	1	80	3	1	1	1	3	1	2500	2500	400	1180	1	0	1	1	1	1	1	5
P.Pinang035	586	55	1	1	1	1	2	1	1	3	1	1	0	999	2	2	1	1	1	1	1	1	1	90	3	1	1	1	3	1	7500	7500	1000	2010	2	0	1	1	1	1	1	5
P.Pinang036	587	65	2	1	1	1	2	1	1	1	1	1	0	1	1	1	1	1	1	1	1	1	1	85	3	1	1	2	2	2	92	2500	0	1370	2	0	1	1	1	1	1	5
P.Pinang037	588	27	1	1	1	1	2	1	1	3	1	1	0	1	1	1	1	1	1	1	1	1	1	80	3	2	1	1	3	1	1500	1500	300	1210	2	0	1	1	1	1	1	5
P.Pinang038	589	70	2	1	2	3	2	1	1	1	2	2	3	3	1	1	1	1	1	1	1	1	1	90	3	1	1	2	2	1	3633	3550	300	1900	2	4	1	1	1	1	1	5
P.Pinang039	590	39	1	1	2	3	2	1	1	2	2	1	0	1	1	1	1	1	1	1	1	1	1	80	3	1	1	2	2	1	2125	2125	300	1560	1	0	1	1	1	1	1	5
P.Pinang040	591	40	1	1	1	1	2	1	1	3	1	1	0	4	1	1	1	1	1	1	1	1	1	70	3	1	1	1	3	1	4500	4500	30	1880	2	0	1	1	1	1	1	5
P.Pinang041	592	59	1	1	1	1	2	1	1	2	2	1	0	1	1	1	1	1	1	1	1	1	1	70	3	2	1	2	2	2	1200	1200	200	960	2	0	1	1	1	1	1	5
P.Pinang042	593	57	1	1	1	1	2	1	1	3	1	2	1	4	1	1	1	1	1	1	1	1	1	80	3	2	3	1	3	2	4092	4133	500	1610	999	1	1	1	1	1	1	5
P.Pinang043	594	65	2	1	1	1	2	1	1	2	1	1	0	3	1	1	1	1	1	1	1	1	1	90	3	1	3	1	2	2	3380	3380	100	1270	2	0	1	1	1	1	1	5
P.Pinang044	595	35	1	1	1	1	2	1	1	3	1	1	0	2	1	1	1	1	1	1	1	1	1	90	3	1	1	1	3	2	3092	3000	0	1160	3	0	1	1	1	1	1	5
P.Pinang045	596	67	2	1	1	1	2	1	1	3	1	1	0	999	2	2	1	1	1	1	1	1	1	80	3	1	1	1	3	4	9500	9500	500	1730	1	0	1	1	1	1	1	5
P.Pinang046	597	35	1	1	1	1	2	1	1	3	1	1	0	1	1	1	1	1	1	1	2	2	0.928306	50	3	1	3	1	3	1	1880	1880	50	910	2	0	1	1	1	1	2	6
P.Pinang047	598	40	1	1	1	1	2	1	1	2	1	2	0	1	1	1	1	1	1	1	1	1	1	60	3	1	1	1	2	2	2533	2500	0	750	1	0	1	1	1	1	1	5
P.Pinang048	599	46	1	1	2	3	2	1	1	1	2	2	0	1	1	1	1	1	1	1	1	1	1	999	3	1	3	2	1	3	700	700	0	690	2	0	1	1	1	1	1	5
P.Pinang049	600	36	1	1	2	3	2	1	1	1	1	1	0	1	1	1	1	1	1	1	1	1	1	90	3	1	3	1	1	1	1200	1283	0	1210	2	0	1	1	1	1	1	5
P.Pinang050	601	30	1	1	2	3	2	1	1	2	1	1	0	1	1	1	1	1	1	1	1	1	1	99	3	1	3	1	2	3	1200	1200	0	1010	2	0	1	1	1	1	1	5
P.Pinang051	602	54	1	1	1	1	2	1	1	2	1	1	0	1	1	1	1	1	1	1	1	1	1	70	3	1	1	1	2	1	2200	2200	0	1120	1	0	1	1	1	1	1	5
P.Pinang052	603	54	1	1	2	3	2	1	1	1	1	1	0	3	1	1	1	1	1	2	2	2	0.847622	80	3	1	1	1	1	2	3300	3300	0	1440	2	0	1	1	1	2	2	7
P.Pinang053	604	41	1	1	2	3	2	1	1	2	2	2	2	1	1	1	1	1	1	1	1	1	1	70	3	1	1	1	2	2	3200	1200	0	860	999	2	1	1	1	1	1	5
P.Pinang054	605	60	2	2	2	3	2	1	1	1	2	2	1	1	1	1	1	1	1	1	1	1	1	80	3	1	3	2	1	999	500	500	0	540	999	1	1	1	1	1	1	5
P.Pinang055	606	63	2	1	2	2	2	1	1	2	2	2	0	1	1	1	2	2	2	1	1	2	0.528948	80	3	1	1	2	2	2	2000	2000	0	790	2	0	5	3	2	1	1	12
P.Pinang056	607	78	2	1	2	3	2	1	1	1	2	2	2	1	1	1	1	1	1	1	1	1	1	100	3	1	3	2	1	2	850	850	0	490	2	2	1	1	1	1	1	5
P.Pinang057	608	60	2	2	1	1	3	2	3	2	2	2	2	1	1	1	1	1	1	1	1	1	1	90	3	1	1	2	2	1	400	400	0	360	2	2	1	1	1	1	1	5
P.Pinang058	609	52	1	1	2	2	2	1	1	1	2	1	0	1	1	1	1	1	1	1	1	1	1	100	3	1	2	2	2	2	1200	1200	0	640	2	0	1	1	1	1	1	5
P.Pinang059	610	68	2	2	2	3	2	1	1	1	2	2	1	1	1	1	1	1	1	1	1	1	1	80	3	2	1	2	1	2	500	500	0	500	999	1	1	1	1	1	1	5
P.Pinang060	611	84	2	1	2	2	3	2	3	1	2	2	1	1	1	1	1	1	1	1	1	1	1	90	3	1	1	2	1	2	350	350	0	340	1	1	1	1	1	1	1	5
P.Pinang061	612	57	1	1	2	2	2	1	1	4	1	1	0	999	2	2	1	1	1	1	1	1	1	80	3	1	1	1	3	3	7800	7800	1000	1480	3	0	1	1	1	1	1	5
P.Pinang062	613	54	1	1	2	2	2	1	1	2	2	2	0	1	1	1	2	1	1	1	1	2	0.892457	96	3	1	3	2	2	2	892	883	0	727	2	0	3	1	1	1	1	7
P.Pinang063	614	91	2	2	2	3	2	1	1	3	2	2	1	1	1	1	2	2	2	2	2	2	0.609251	90	3	1	1	2	3	2	999	999	0	250	2	1	3	3	2	2	2	12
P.Pinang064	615	75	2	1	2	2	2	1	1	1	2	2	1	1	1	1	1	2	1	1	1	2	0.937605	100	3	1	1	2	1	2	1500	1500	0	660	2	1	1	2	1	1	1	6
P.Pinang065	616	57	1	1	2	2	2	1	1	1	1	1	0	2	1	1	2	2	1	1	1	2	0.856405	90	3	1	1	1	1	2	3000	3000	0	880	1	0	2	2	1	1	1	7
P.Pinang066	617	20	1	2	1	1	1	2	2	2	1	1	0	1	1	1	1	1	1	1	1	1	1	60	3	1	3	2	2	2	999	1200	200	840	1	0	1	1	1	1	1	5
P.Pinang067	618	26	1	1	2	3	1	2	2	4	1	1	0	4	1	1	1	1	1	1	1	1	1	80	3	1	4	1	3	3	4500	4500	200	1350	2	0	1	1	1	1	1	5
P.Pinang068	619	60	2	1	2	2	2	1	1	4	1	1	0	4	1	1	1	1	1	1	1	1	1	80	3	1	1	1	3	2	4200	4200	300	1520	1	0	1	1	1	1	1	5
P.Pinang069	620	22	1	2	1	1	1	2	2	4	1	1	0	2	1	1	2	2	2	1	1	2	0.792578	80	3	1	2	2	3	2	999	2600	80	800	2	0	2	2	3	1	1	9
P.Pinang070	621	57	1	1	2	2	2	1	1	1	1	1	0	4	1	1	1	1	1	2	1	2	0.919316	100	3	1	1	1	2	2	4000	4000	1000	1930	2	0	1	1	1	2	1	6
P.Pinang071	622	62	2	1	2	2	2	1	1	1	2	2	1	1	1	1	2	1	1	1	1	2	0.918799	80	3	1	1	2	1	2	1300	1300	0	1010	1	1	2	1	1	1	1	6
P.Pinang072	623	74	2	1	2	2	4	2	3	1	2	1	0	1	1	1	1	1	1	1	1	1	1	80	3	1	1	2	2	1	500	542	0	550	999	0	1	1	1	1	1	5
P.Pinang073	624	50	1	1	2	2	2	1	1	4	1	1	0	999	2	2	1	1	1	1	1	1	1	100	3	1	1	1	3	1	8000	8000	1000	2360	999	0	1	1	1	1	1	5
P.Pinang074	625	54	1	1	2	2	2	1	1	2	1	1	0	999	2	2	1	1	1	1	1	1	1	80	3	1	1	1	2	2	5400	5400	1000	1530	999	0	1	1	1	1	1	5
P.Pinang075	626	50	1	1	2	2	2	1	1	4	1	1	0	999	2	1	1	1	1	1	1	1	1	90	3	1	1	1	3	1	5000	5000	0	1240	999	0	1	1	1	1	1	5
P.Pinang076	627	85	2	1	2	2	2	1	1	1	2	2	2	1	1	1	1	1	1	1	1	1	1	85	3	2	1	2	1	1	1646	1646	0	940	1	2	1	1	1	1	1	5
P.Pinang077	628	60	2	1	1	1	2	1	1	1	2	1	0	4	1	1	1	1	1	1	1	1	1	80	3	1	1	2	2	2	4000	4000	0	1200	999	0	1	1	1	1	1	5
P.Pinang078	629	54	1	1	2	2	2	1	1	1	1	1	0	1	1	1	2	1	1	1	1	2	0.918799	100	3	1	1	1	2	1	1800	1800	100	1470	1	0	2	1	1	1	1	6
P.Pinang079	630	53	1	1	2	3	2	1	1	2	1	2	1	1	1	1	2	1	1	1	1	2	0.918799	70	3	1	3	1	2	2	1300	1300	0	1280	1	1	2	1	1	1	1	6
P.Pinang080	631	68	2	1	2	3	2	1	1	2	1	2	0	1	1	1	1	1	1	1	1	1	1	85	3	1	1	1	2	4	1750	1750	0	1110	1	0	1	1	1	1	1	5
P.Pinang081	632	58	1	1	2	3	2	1	1	3	1	2	1	1	1	1	1	1	1	1	1	1	1	50	3	1	1	1	3	4	1150	1100	0	1030	2	1	1	1	1	1	1	5
P.Pinang082	633	51	1	2	2	3	1	2	2	1	1	1	0	1	1	1	1	1	1	1	1	1	1	80	3	1	1	1	2	3	2000	2000	0	1320	2	0	1	1	1	1	1	5
P.Pinang083	634	67	2	1	2	3	2	1	1	1	2	2	3	1	1	1	1	1	1	2	2	2	0.847622	90	3	1	1	2	2	4	1000	1000	0	960	2	3	1	1	1	2	2	7
P.Pinang084	635	75	2	1	2	2	2	1	1	1	2	1	0	1	1	1	2	1	1	1	1	2	0.918799	90	3	1	1	2	1	2	600	600	0	520	3	0	2	1	1	1	1	6
P.Pinang085	636	60	2	2	2	2	2	1	1	2	1	2	0	4	1	1	2	1	1	2	1	2	0.838115	70	3	1	1	1	2	2	4300	4300	0	1530	1	0	2	1	1	2	1	7
P.Pinang086	637	38	1	1	2	2	3	2	3	2	1	1	0	1	1	1	1	1	1	1	1	1	1	100	3	1	3	1	2	2	2500	2500	0	1520	1	0	1	1	1	1	1	5
P.Pinang087	638	51	1	2	2	3	3	2	3	1	1	1	0	1	1	1	1	1	1	1	1	1	1	80	3	1	1	1	2	3	1900	1900	100	1210	2	0	1	1	1	1	1	5
P.Pinang088	639	45	1	1	1	1	2	1	1	2	1	1	0	4	1	1	1	1	1	1	1	1	1	90	3	1	3	1	2	4	4200	4200	0	2360	2	0	1	1	1	1	1	5
P.Pinang089	640	53	1	2	2	2	3	2	3	1	1	1	0	1	1	1	1	1	1	1	1	1	1	80	3	1	1	1	1	3	1392	1300	0	1040	1	0	1	1	1	1	1	5
P.Pinang090	641	51	1	1	2	2	2	1	1	2	1	2	1	999	2	2	1	1	1	2	1	2	0.919316	95	3	1	1	1	2	2	5400	5400	0	1510	2	1	1	1	1	2	1	6
P.Pinang091	642	48	1	1	1	1	2	1	1	2	1	1	0	999	2	1	1	1	1	1	1	1	1	85	3	1	1	1	2	4	5000	5000	50	1330	999	0	1	1	1	1	1	5
P.Pinang092	643	51	1	1	2	2	2	1	1	2	1	1	0	2	1	1	1	1	1	2	2	2	0.824364	90	3	2	1	1	2	2	2592	2633	500	1850	1	0	1	1	1	2	3	8
P.Pinang093	644	42	1	1	2	2	2	1	1	1	1	1	0	4	1	1	1	1	1	1	1	1	1	85	3	1	1	1	2	999	4000	4000	100	1210	2	0	1	1	1	1	1	5
P.Pinang094	645	39	1	1	1	1	2	1	1	3	1	1	0	999	2	2	1	1	1	2	2	2	0.847622	100	3	1	1	1	3	2	8000	8000	100	1510	2	0	1	1	1	2	2	7
P.Pinang095	646	72	2	1	1	1	2	1	1	2	2	1	0	1	1	1	1	2	2	2	2	2	0.737034	97	3	1	1	2	2	3	2240	2240	0	840	999	0	1	2	2	2	2	9
P.Pinang096	647	49	1	1	2	3	2	1	1	1	2	1	0	1	1	1	1	1	1	1	1	1	1	90	3	2	1	2	1	2	1000	1000	0	920	2	0	1	1	1	1	1	5
P.Pinang097	648	44	1	1	2	2	2	1	1	1	1	1	0	4	1	1	1	1	1	1	1	1	1	80	3	1	1	1	1	3	4500	4500	100	1710	2	0	1	1	1	1	1	5
P.Pinang098	649	52	1	1	1	1	2	1	1	2	1	1	0	4	1	1	1	1	1	1	1	1	1	80	3	1	1	1	2	2	4200	4200	300	2130	2	0	1	1	1	1	1	5
P.Pinang099	650	46	1	1	2	2	2	1	1	3	1	1	0	3	1	1	1	1	2	1	1	2	0.951807	97	3	2	1	1	3	2	4400	3400	500	2660	2	0	1	1	2	1	1	6
P.Pinang100	651	46	1	1	1	1	2	1	1	2	1	1	0	999	2	2	1	1	2	1	1	2	0.951807	999	3	1	1	1	2	2	9000	9000	500	2150	2	0	1	1	2	1	1	6
P.Pinang101	652	36	1	2	2	3	3	2	3	1	2	1	0	1	1	1	1	1	1	1	1	1	1	60	3	1	1	1	1	2	1000	999	50	820	2	0	1	1	1	1	1	5
P.Pinang102	653	47	1	1	2	3	2	1	1	1	2	1	0	2	1	1	1	1	1	1	1	1	1	80	3	2	1	2	2	2	2900	2600	0	990	1	0	1	1	1	1	1	5
P.Pinang104	654	63	2	2	1	1	3	2	3	1	2	2	1	1	1	1	1	1	1	1	1	1	1	80	3	1	1	2	1	3	2000	2000	0	890	2	1	1	1	1	1	1	5
P.Pinang105	655	70	2	1	2	2	3	2	3	1	2	2	1	1	1	1	1	1	2	1	1	2	0.951807	83	3	1	1	2	1	2	1000	1083	0	670	2	1	1	1	2	1	1	6
P.Pinang106	656	48	1	2	2	2	3	2	3	2	1	1	0	1	1	1	1	1	1	1	1	1	1	90	3	1	3	1	2	2	1400	1400	200	980	1	0	1	1	1	1	1	5
P.Pinang107	657	60	2	2	1	1	2	1	1	1	2	2	1	1	1	1	1	1	1	1	1	1	1	90	3	2	1	2	1	2	1000	1000	50	580	2	1	1	1	1	1	1	5
P.Pinang108	658	61	2	2	1	1	3	2	3	1	2	1	0	1	1	1	1	1	1	1	1	1	1	93	3	1	1	2	2	2	1000	1000	0	900	2	0	1	1	1	1	1	5
P.Pinang109	659	52	1	1	1	1	2	1	1	3	2	1	0	1	1	1	1	1	1	1	1	1	1	95	3	1	3	1	3	4	4000	999	100	2010	2	0	1	1	1	1	1	5
P.Pinang110	660	39	1	1	1	1	2	1	1	2	1	1	0	999	2	2	1	1	1	1	1	1	1	80	3	1	1	1	2	4	6000	6000	0	2330	2	0	1	1	1	1	1	5
P.Pinang111	661	68	2	1	2	2	2	1	1	1	2	2	1	2	1	1	1	1	1	1	1	1	1	90	3	1	1	2	2	2	3000	3000	100	1040	1	1	1	1	1	1	1	5
P.Pinang112	662	58	1	1	2	2	2	1	1	1	1	2	1	1	1	1	1	1	1	1	1	1	1	85	3	1	1	1	1	3	1500	1500	0	840	2	1	1	1	1	1	1	5
P.Pinang113	663	68	2	1	1	1	2	1	1	1	2	2	1	1	1	1	1	1	1	1	1	1	1	80	3	1	1	2	2	3	1700	1700	20	1000	2	1	1	1	1	1	1	5
P.Pinang114	664	64	2	1	2	2	2	1	1	1	2	2	1	1	1	1	1	1	1	1	1	1	1	90	3	1	1	2	2	2	1000	1133	0	970	2	1	1	1	1	1	1	5
P.Pinang115	665	51	1	1	1	1	2	1	1	2	2	1	0	1	1	1	1	1	1	1	1	1	1	75	3	1	3	1	2	2	3500	1500	50	1860	2	0	1	1	1	1	1	5
P.Pinang116	666	50	1	2	2	3	3	2	3	4	1	1	0	4	1	1	1	1	1	1	1	1	1	80	3	1	1	1	3	2	4500	4500	100	2010	2	0	1	1	1	1	1	5
P.Pinang117	667	40	1	1	2	3	2	1	1	1	1	2	1	2	1	1	1	1	1	1	1	1	1	80	3	2	1	1	1	2	3000	3000	50	1610	1	1	1	1	1	1	1	5
P.Pinang118	668	28	1	1	2	3	1	2	2	3	1	1	0	1	1	1	1	1	1	1	1	1	1	90	3	1	1	1	3	2	2500	2500	100	2000	1	0	1	1	1	1	1	5
P.Pinang119	669	54	1	1	1	1	2	1	1	2	1	2	1	999	2	2	1	1	1	1	1	1	1	85	3	1	1	1	2	4	5500	5500	200	1730	999	1	1	1	1	1	1	5
P.Pinang120	670	67	2	1	1	1	2	1	1	4	2	1	0	999	2	2	1	1	1	1	1	1	1	90	3	2	1	2	3	2	8000	8000	300	1980	3	0	1	1	1	1	1	5
P.Pinang121	671	51	1	1	2	2	3	2	3	2	2	1	0	1	1	1	1	1	1	1	1	1	1	80	3	1	3	2	2	4	1000	1000	0	1100	2	0	1	1	1	1	1	5
P.Pinang122	672	46	1	1	2	3	2	1	1	2	1	1	0	4	1	1	1	1	1	1	1	1	1	90	3	2	1	1	2	2	4000	4000	0	2080	2	0	1	1	1	1	1	5
P.Pinang123	673	38	1	1	2	3	2	1	1	2	1	1	0	1	1	1	1	1	1	1	1	1	1	80	3	2	1	1	2	2	2200	2200	0	1410	1	0	1	1	1	1	1	5
P.Pinang124	674	54	1	2	2	3	3	2	3	1	2	1	0	1	1	1	1	1	1	1	1	1	1	90	3	1	1	2	1	4	1050	1000	0	790	2	0	1	1	1	1	1	5
P.Pinang125	675	43	1	1	1	1	2	1	1	3	1	1	0	999	2	2	1	1	1	1	1	1	1	80	3	1	3	1	3	2	8000	8000	300	1930	2	0	1	1	1	1	1	5
P.Pinang126	676	70	2	1	2	3	2	1	1	2	2	2	2	4	1	1	1	1	1	1	1	1	1	99	3	1	1	2	2	3	4000	4000	100	1110	2	2	1	1	1	1	1	5
P.Pinang127	677	46	1	1	2	3	2	1	1	2	1	1	0	2	1	1	1	1	1	1	1	1	1	80	3	2	1	1	2	2	3000	3000	0	1290	1	0	1	1	1	1	1	5
P.Pinang128	678	58	1	2	2	3	3	2	3	1	1	1	0	1	1	1	1	1	1	1	1	1	1	90	3	1	1	1	1	999	1600	1600	0	870	2	0	1	1	1	1	1	5
P.Pinang129	679	38	1	2	2	2	1	2	2	4	1	1	0	1	1	1	1	1	1	1	1	1	1	85	3	2	1	1	3	1	2000	2000	0	1160	2	0	1	1	1	1	1	5
P.Pinang130	680	62	2	2	2	2	2	1	1	1	2	1	0	1	1	1	1	1	1	1	1	1	1	90	3	1	3	2	1	2	1000	1000	0	850	999	0	1	1	1	1	1	5
P.Pinang131	681	71	2	2	1	1	3	2	3	1	2	2	2	1	1	1	1	1	1	1	1	1	1	90	3	2	1	2	1	4	1000	1000	50	700	999	2	1	1	1	1	1	5
P.Pinang132	682	88	2	1	2	2	2	1	1	1	2	2	2	1	1	1	2	1	1	1	1	2	0.918799	80	3	1	1	2	1	2	1000	1000	0	770	999	2	2	1	1	1	1	6
P.Pinang133	683	65	2	1	2	3	2	1	1	2	2	2	1	1	1	1	1	1	1	1	1	1	1	85	3	1	1	2	2	2	1100	1100	0	700	1	1	1	1	1	1	1	5
P.Pinang134	684	42	1	1	1	1	2	1	1	3	1	1	0	2	1	1	1	1	1	1	1	1	1	90	3	1	3	1	3	1	3000	3000	100	1690	1	0	1	1	1	1	1	5
P.Pinang135	685	73	2	2	1	1	3	2	3	1	2	1	0	1	1	1	1	1	1	1	1	1	1	80	3	1	1	2	1	3	2000	2083	50	930	2	0	1	1	1	1	1	5
P.Pinang136	686	78	2	1	2	3	3	2	3	1	2	1	0	1	1	1	1	1	1	1	1	1	1	70	3	1	1	2	1	1	500	500	0	470	999	0	1	1	1	1	1	5
P.Pinang137	687	56	1	1	2	3	2	1	1	1	1	1	0	1	1	1	1	1	1	1	1	1	1	80	3	1	3	1	1	2	1800	1800	0	1670	1	0	1	1	1	1	1	5
P.Pinang138	688	58	1	1	2	3	2	1	1	2	1	1	0	4	1	1	1	1	1	1	1	1	1	80	3	1	1	1	2	999	4000	4000	200	960	2	0	1	1	1	1	1	5
P.Pinang139	689	47	1	1	2	3	2	1	1	1	1	2	2	1	1	1	1	1	1	1	1	1	1	80	3	1	1	1	2	999	1000	1133	0	840	999	2	1	1	1	1	1	5
P.Pinang140	690	40	1	1	1	1	2	1	1	2	1	1	0	1	1	1	1	1	1	1	1	1	1	95	3	2	1	1	2	999	2100	2133	0	1987	1	0	1	1	1	1	1	5
P.Pinang141	691	64	2	1	1	1	2	1	1	1	1	1	0	4	1	1	1	1	1	1	1	1	1	80	3	1	1	1	2	1	4000	4083	100	1713.33	1	0	1	1	1	1	1	5
P.Pinang142	692	50	1	1	1	1	2	1	1	2	1	2	1	1	1	1	1	1	1	1	1	1	1	80	3	2	3	1	2	1	2592	1633	200	3625	1	1	1	1	1	1	1	5
P.Pinang143	693	54	1	1	1	1	2	1	1	2	1	2	2	1	1	1	1	1	1	1	1	1	1	80	3	2	1	1	2	2	1092	633	0	1815	2	2	1	1	1	1	1	5
P.Pinang144	694	37	1	1	1	1	2	1	1	1	1	2	1	1	1	1	1	1	1	1	1	1	1	50	3	2	3	1	2	2	2692	1733	0	2395	1	1	1	1	1	1	1	5
P.Pinang145	695	34	1	1	1	1	2	1	1	2	1	1	0	1	1	1	1	1	1	1	1	1	1	70	3	1	3	1	2	2	1392	433	0	1835	1	0	1	1	1	1	1	5
P.Pinang146	696	46	1	1	1	1	2	1	1	2	1	1	0	1	1	1	1	1	1	1	1	1	1	85	3	2	1	1	2	2	3692	2133	0	2139.67	999	0	1	1	1	1	1	5
P.Pinang147	697	50	1	1	1	1	2	1	1	2	1	2	1	1	1	1	1	1	1	1	1	1	1	70	3	2	1	1	2	2	1942	1333	0	1900	2	1	1	1	1	1	1	5
P.Pinang148	698	48	1	1	1	1	2	1	1	2	2	2	1	1	1	1	1	1	1	1	1	1	1	85	3	1	2	1	2	2	3000	2133	0	2811.67	1	1	1	1	1	1	1	5
P.Pinang149	699	51	1	1	1	1	2	1	1	1	1	1	0	1	1	1	2	2	2	2	2	2	-0.442025	80	3	1	3	1	2	2	2600	1500	0	2470	1	0	5	5	5	5	5	25
P.Pinang150	700	52	1	1	1	1	2	1	1	2	1	1	0	1	1	1	1	1	1	1	1	1	1	70	3	1	1	1	2	2	3500	2233	50	1127.5	2	0	1	1	1	1	1	5
P.Pinang151	701	51	1	2	1	1	3	2	3	2	1	2	1	1	1	1	1	1	1	1	1	1	1	95	3	1	3	1	2	999	1900	1900	0	1750	2	1	1	1	1	1	1	5
P.Pinang152	702	41	1	1	1	1	2	1	1	2	1	1	0	1	1	1	1	1	1	1	1	1	1	100	3	1	1	1	2	3	2314	2355	200	1831.67	1	0	1	1	1	1	1	5
P.Pinang153	703	39	1	1	1	1	2	1	1	2	1	1	0	999	2	2	1	1	1	1	1	1	1	90	3	1	3	1	2	2	7500	7500	500	4091.67	2	0	1	1	1	1	1	5
P.Pinang154	704	32	1	1	1	1	2	1	1	2	1	1	0	2	1	1	1	1	1	1	1	1	1	90	3	1	3	1	2	2	2692	2633	0	2346.67	1	0	1	1	1	1	1	5
P.Pinang155	705	49	1	1	1	1	2	1	1	2	1	2	1	1	1	1	1	1	1	1	1	1	1	80	3	1	1	1	2	999	2692	1133	100	1836.67	1	1	1	1	1	1	1	5
P.Pinang156	706	31	1	1	1	1	2	1	1	2	1	1	0	2	1	1	1	1	1	1	1	1	1	70	3	1	1	1	2	2	3000	2633	200	2566.67	1	0	1	1	1	1	1	5
P.Pinang157	707	38	1	2	1	1	2	1	1	4	1	1	0	3	1	1	1	1	1	1	1	1	1	90	3	2	1	1	3	1	3670	3733	100	3308.33	3	0	1	1	1	1	1	5
P.Pinang158	708	72	2	2	1	1	2	1	1	1	2	2	1	1	1	1	1	1	1	1	1	1	1	90	3	1	1	2	2	1	620	570	100	450	3	1	1	1	1	1	1	5
P.Pinang159	709	45	1	1	1	1	2	1	1	1	1	1	0	1	1	1	1	1	1	1	1	1	1	80	3	1	1	1	2	1	1550	1633	100	1300	1	0	1	1	1	1	1	5
P.Pinang160	710	53	1	1	1	1	3	2	3	1	2	1	0	1	1	1	1	1	1	1	1	1	1	100	3	1	1	2	2	2	700	700	0	600	999	0	1	1	1	1	1	5
P.Pinang161	711	52	1	1	2	2	4	2	3	2	2	1	0	1	1	1	1	1	1	1	1	1	1	100	3	1	1	2	2	2	1050	1133	100	1000	2	0	1	1	1	1	1	5
P.Pinang162	712	39	1	1	2	3	2	1	1	2	1	1	0	1	1	1	1	1	1	1	1	1	1	85	3	1	1	1	2	4	1850	1933	200	1300	2	0	1	1	1	1	1	5
P.Pinang163	713	61	2	1	1	1	2	1	1	1	1	2	1	1	1	1	1	1	1	1	1	1	1	100	3	1	1	1	2	2	2050	2000	100	1500	2	1	1	1	1	1	1	5
P.Pinang164	714	55	1	1	1	1	2	1	1	2	1	1	0	1	1	1	1	1	1	1	1	1	1	90	3	1	1	1	2	2	1550	1500	0	1250	2	0	1	1	1	1	1	5
P.Pinang165	715	54	1	1	1	1	2	1	1	1	1	2	1	1	1	1	1	1	1	1	1	1	1	80	3	1	1	1	2	3	1550	1633	100	1450	2	1	1	1	1	1	1	5
P.Pinang166	716	73	2	2	1	1	3	2	3	1	2	1	0	1	1	1	1	1	1	1	1	1	1	80	3	2	1	2	2	2	50	999	200	1250	3	0	1	1	1	1	1	5
P.Pinang167	717	37	1	1	1	1	2	1	1	1	1	2	1	1	1	1	2	1	1	1	1	2	0.918799	80	3	1	3	1	2	4	1250	1200	100	1150	2	1	2	1	1	1	1	6
P.Pinang168	718	51	1	1	1	1	1	2	2	1	2	2	0	1	1	1	2	1	2	2	1	2	0.737406	90	3	1	1	1	2	2	650	733	0	550	2	0	3	1	2	3	1	10
P.Pinang169	719	62	2	2	1	1	3	2	3	999	2	2	1	1	1	1	1	1	2	2	1	2	0.871123	80	3	1	1	2	999	3	1550	1633	100	1200	2	1	1	1	2	2	1	7
P.Pinang170	720	55	1	1	1	1	2	1	1	1	1	1	0	1	1	1	1	1	1	1	1	1	1	70	3	1	1	1	2	2	2350	2433	100	1750	1	0	1	1	1	1	1	5
P.Pinang171	721	48	1	2	1	1	2	1	1	1	1	2	1	2	1	1	1	1	1	1	1	1	1	100	3	2	1	1	2	2	2650	2733	0	1850	1	1	1	1	1	1	1	5
P.Pinang172	722	30	1	1	1	1	2	1	1	2	1	1	0	1	1	1	1	1	1	1	1	1	1	80	3	2	3	1	2	2	1570	1500	0	1100	2	0	1	1	1	1	1	5
P.Pinang173	723	27	1	2	1	1	1	2	2	2	1	1	0	1	1	1	1	1	1	1	1	1	1	70	3	2	3	1	2	2	1850	1800	200	1100	1	0	1	1	1	1	1	5
P.Pinang174	724	32	1	2	1	1	2	1	1	3	1	1	0	1	1	1	1	1	1	1	1	1	1	85	3	2	3	1	3	1	2050	2000	300	1600	2	0	1	1	1	1	1	5
P.Pinang175	725	51	1	1	1	1	2	1	1	1	1	2	1	1	1	1	1	1	1	1	1	1	1	90	3	1	1	1	2	1	1050	800	0	1100	2	1	1	1	1	1	1	5
P.Pinang176	726	67	2	1	1	1	2	1	1	1	2	2	1	1	1	1	2	1	2	2	1	2	0.789922	80	3	1	1	2	2	2	850	933	0	900	2	1	2	1	2	2	1	8
P.Pinang177	727	28	1	1	1	1	1	2	2	1	1	1	0	1	1	1	1	1	1	1	1	1	1	50	3	1	3	1	1	4	850	800	0	1200	3	0	1	1	1	1	1	5
P.Pinang178	728	75	2	1	1	1	2	1	1	1	2	2	1	1	1	1	1	1	1	2	1	2	0.919316	90	3	1	1	2	2	2	1050	1000	100	1350	2	1	1	1	1	2	1	6
P.Pinang179	729	64	2	1	1	1	2	1	1	1	1	2	1	1	1	1	1	1	2	2	1	2	0.871123	85	3	1	1	1	2	2	1000	1000	0	1250	2	1	1	1	2	2	1	7
P.Pinang180	730	58	1	1	1	1	2	1	1	2	2	1	0	1	1	1	1	1	1	1	1	1	1	80	3	1	1	2	2	2	1650	1600	100	1350	2	0	1	1	1	1	1	5
P.Pinang181	731	36	1	2	1	1	2	1	1	4	1	1	0	999	2	2	1	1	1	1	1	1	1	70	3	2	1	1	3	4	6000	6000	500	3600	2	0	1	1	1	1	1	5
P.Pinang182	732	61	2	1	1	1	2	1	1	1	2	1	0	1	1	1	1	1	1	1	1	1	1	60	3	1	1	2	2	4	650	600	0	600	3	0	1	1	1	1	1	5
P.Pinang183	733	60	2	2	1	1	3	2	3	1	2	1	0	1	1	1	1	1	1	1	1	1	1	80	3	2	1	2	2	2	567	500	0	600	3	0	1	1	1	1	1	5
P.Pinang184	734	52	1	2	1	1	3	2	3	1	2	2	1	1	1	1	1	1	1	2	1	2	0.919316	80	3	1	3	2	1	2	2050	2133	0	2000	2	1	1	1	1	2	1	6
P.Pinang185	735	60	2	1	1	1	2	1	1	1	2	1	0	1	1	1	1	1	1	1	1	1	1	80	3	1	1	2	2	2	750	700	0	700	2	0	1	1	1	1	1	5
P.Pinang186	736	27	1	2	1	1	2	1	1	2	2	1	0	1	1	1	1	1	1	1	1	1	1	90	3	2	3	2	2	2	1550	1633	0	1500	2	0	1	1	1	1	1	5
P.Pinang187	737	31	1	1	1	1	2	1	1	2	1	1	0	1	1	1	1	1	1	1	1	1	1	80	3	2	4	1	2	2	1250	1333	0	1200	2	0	1	1	1	1	1	5
P.Pinang188	738	52	1	2	1	1	2	1	1	2	1	1	0	1	1	1	1	1	1	1	1	1	1	90	3	2	3	1	2	2	1550	1633	0	1500	2	0	1	1	1	1	1	5
P.Pinang189	739	31	1	1	1	1	2	1	1	2	1	1	0	1	1	1	1	1	1	1	1	1	1	80	3	1	4	1	2	3	1267	1333	0	1200	1	0	1	1	1	1	1	5
P.Pinang190	740	37	1	2	2	3	2	1	1	2	2	2	1	1	1	1	1	1	1	1	1	1	1	50	3	2	3	2	2	2	1200	1200	0	1200	1	1	1	1	1	1	1	5
P.Pinang191	741	52	1	2	1	1	3	2	3	1	2	2	1	1	1	1	1	1	1	1	1	1	1	90	3	2	2	2	2	2	1000	1000	0	1000	2	1	1	1	1	1	1	5
P.Pinang192	742	53	1	1	1	1	3	2	3	2	2	2	1	1	1	1	2	2	1	1	2	2	0.78471	95	3	1	1	2	2	2	450	400	0	400	2	1	2	2	1	1	2	8
P.Pinang193	743	50	1	2	2	3	3	2	3	1	2	1	0	1	1	1	1	1	1	1	1	1	1	100	3	2	3	2	2	2	650	733	0	600	3	0	1	1	1	1	1	5
P.Pinang194	744	69	2	2	1	1	2	1	1	1	2	2	0	1	1	1	2	1	2	2	1	2	0.789922	85	3	1	1	2	2	3	300	300	0	300	2	0	2	1	2	2	1	8
P.Pinang195	745	50	1	2	1	1	2	1	1	2	2	1	0	1	1	1	1	1	1	1	1	1	1	95	3	2	1	2	2	2	750	833	0	500	2	0	1	1	1	1	1	5
P.Pinang196	746	25	1	1	1	1	1	2	2	2	1	1	0	1	1	1	1	1	1	1	1	1	1	50	3	2	3	1	2	2	1250	1267	500	800	2	0	1	1	1	1	1	5
P.Pinang197	747	59	1	2	1	1	3	2	3	1	2	2	1	1	1	1	1	1	2	2	2	2	0.799429	90	3	1	1	2	2	2	350	300	0	300	2	1	1	1	2	2	2	8
P.Pinang198	748	71	2	2	1	1	2	1	1	1	2	2	1	1	1	1	1	1	2	1	1	2	0.951807	95	3	1	1	2	1	2	550	500	0	600	2	1	1	1	2	1	1	6
P.Pinang199	749	41	1	1	1	1	2	1	1	3	1	2	1	1	1	1	1	2	1	1	1	2	0.937605	90	3	1	3	1	3	2	1500	1500	0	1400	2	1	1	2	1	1	1	6
P.Pinang200	750	47	1	1	1	1	2	1	1	2	1	1	0	1	1	1	1	1	1	1	1	1	1	90	3	1	1	1	2	2	2050	2067	100	1750	2	0	1	1	1	1	1	5
P.Pinang201	751	23	1	2	1	1	2	1	1	3	1	1	0	1	1	1	1	1	1	1	1	1	1	100	3	2	3	1	3	2	1350	1367	100	1300	1	0	1	1	1	1	1	5
P.Pinang202	752	24	1	1	1	1	1	2	2	3	1	1	0	999	2	1	1	1	1	1	1	1	1	100	3	2	3	1	3	1	5050	5000	500	1950	999	0	1	1	1	1	1	5
P.Pinang203	753	51	1	2	1	1	3	2	3	1	2	2	1	1	1	1	1	1	1	1	1	1	1	80	3	1	3	2	2	2	500	633	0	470	999	1	1	1	1	1	1	5
P.Pinang204	754	67	2	2	1	1	1	2	2	1	2	1	0	1	1	1	2	2	2	2	1	2	0.727528	90	3	1	1	2	2	2	383	433	0	170	2	0	2	2	2	2	1	9
P.Pinang205	755	66	2	2	1	1	2	1	1	1	2	2	1	1	1	1	1	1	1	1	1	1	1	100	3	2	1	2	2	2	1000	1133	0	850	999	1	1	1	1	1	1	5
P.Pinang206	756	40	1	1	2	2	2	1	1	1	1	1	0	1	1	1	1	1	1	1	1	1	1	85	3	1	1	1	2	2	1100	1167	0	550	2	0	1	1	1	1	1	5
P.Pinang207	757	40	1	2	1	1	2	1	1	2	1	1	0	1	1	1	1	1	1	1	1	1	1	70	3	1	3	1	2	2	2000	2133	200	1100	2	0	1	1	1	1	1	5
P.Pinang208	758	18	1	1	1	1	1	2	2	1	2	1	0	1	1	1	1	1	1	1	1	1	1	90	3	2	1	2	2	2	800	933	0	500	3	0	1	1	1	1	1	5
P.Pinang209	759	67	2	1	2	2	2	1	1	1	2	2	1	2	1	1	1	1	1	1	1	1	1	90	3	2	1	2	2	2	2500	2633	200	1000	1	1	1	1	1	1	1	5
P.Pinang210	760	57	1	1	2	3	2	1	1	2	2	1	0	1	1	1	1	1	1	1	1	1	1	80	3	1	1	2	2	2	1500	1633	0	800	2	0	1	1	1	1	1	5
P.Pinang211	761	48	1	2	2	3	2	1	1	2	2	2	3	1	1	1	1	1	1	1	1	1	1	80	3	2	1	2	2	2	900	1033	0	800	999	3	1	1	1	1	1	5
P.Pinang212	762	22	1	1	2	3	1	2	2	2	1	1	0	1	1	1	1	1	1	1	1	1	1	80	3	2	1	1	2	2	2000	2133	0	1000	2	0	1	1	1	1	1	5
P.Pinang213	763	38	1	2	2	3	2	1	1	2	1	1	0	1	1	1	1	1	1	1	1	1	1	100	3	2	1	1	2	2	2000	2133	100	1600	2	0	1	1	1	1	1	5
P.Pinang214	764	63	2	2	2	3	2	1	1	1	2	2	1	1	1	1	2	1	2	2	1	2	0.610529	95	3	2	1	1	2	1	500	633	0	#NULL!	999	1	4	1	2	2	1	10
P.Pinang215	765	57	1	2	1	1	2	1	1	1	2	1	0	1	1	1	1	1	1	1	1	1	1	80	3	1	1	2	2	2	1292	1200	100	480	1	0	1	1	1	1	1	5
P.Pinang216	766	999	999	2	2	3	1	2	2	2	1	1	0	2	1	1	2	2	2	2	2	2	0.544185	90	3	2	1	1	2	2	3092	3000	0	550	1	0	3	3	3	3	3	15
P.Pinang217	767	19	1	2	2	3	1	2	2	1	2	1	0	1	1	1	1	1	1	1	1	1	1	80	3	2	1	2	2	2	2000	2000	0	410	2	0	1	1	1	1	1	5
P.Pinang218	768	41	1	2	2	3	2	1	1	1	2	1	0	1	1	1	1	1	1	1	1	1	1	90	3	2	1	2	2	2	1592	1633	200	500	2	0	1	1	1	1	1	5
P.Pinang219	769	18	1	1	2	3	1	2	2	2	2	1	0	1	1	1	1	1	1	1	1	1	1	78	3	2	1	2	2	2	1100	1225	0	450	2	0	1	1	1	1	1	5
P.Pinang220	770	70	2	1	2	3	3	2	3	2	1	1	0	2	1	1	1	1	1	1	1	1	1	100	3	1	1	1	2	2	3092	3000	100	700	1	0	1	1	1	1	1	5
P.Pinang221	771	59	1	2	2	3	3	2	3	1	1	2	1	1	1	1	1	1	1	1	1	1	1	80	3	1	1	1	2	2	500	625	100	280	999	1	1	1	1	1	1	5
P.Pinang222	772	22	1	2	2	2	2	1	1	2	1	1	0	1	1	1	1	1	1	1	1	1	1	100	3	2	3	1	2	2	1000	1125	0	380	999	0	1	1	1	1	1	5
P.Pinang223	773	58	1	1	1	1	3	2	3	2	1	1	0	1	1	1	1	1	1	1	1	1	1	80	3	1	1	1	2	2	1292	1325	0	340	1	0	1	1	1	1	1	5
P.Pinang224	774	53	1	2	2	3	1	2	2	1	2	2	1	1	1	1	1	1	1	1	1	1	1	80	3	1	2	2	2	4	300	433	0	230	2	1	1	1	1	1	1	5
P.Pinang225	775	48	1	1	1	1	1	2	2	1	2	1	0	1	1	1	1	1	1	1	1	1	1	80	3	1	3	2	2	2	692	683	0	400	2	0	1	1	1	1	1	5
P.Pinang226	776	68	2	2	1	1	3	2	3	1	1	2	2	1	1	1	1	1	1	1	1	1	1	99	3	2	1	1	2	1	692	600	0	310	999	2	1	1	1	1	1	5
P.Pinang227	777	43	1	2	2	3	3	2	3	3	1	1	0	2	1	1	1	1	1	1	1	1	1	88	3	1	3	1	3	2	3000	3133	150	1300	1	0	1	1	1	1	1	5
P.Pinang228	778	60	2	1	2	2	2	1	1	2	1	2	1	1	1	1	1	1	1	1	1	1	1	80	3	1	1	1	2	1	1500	1633	0	950	2	1	1	1	1	1	1	5
P.Pinang229	779	57	1	1	1	1	2	1	1	1	1	2	1	1	1	1	1	1	1	1	1	1	1	95	3	1	1	1	2	2	1092	1133	0	950	2	1	1	1	1	1	1	5
P.Pinang230	780	52	1	2	2	3	1	2	2	1	1	1	0	1	1	1	1	1	1	1	1	1	1	90	3	1	1	1	2	3	592	583	0	360	3	0	1	1	1	1	1	5
P.Pinang231	781	63	2	2	2	2	3	2	3	1	1	2	1	1	1	1	1	1	1	1	1	1	1	99	3	1	1	1	2	2	1292	1333	0	600	1	1	1	1	1	1	1	5
P.Pinang232	782	43	1	2	999	#NULL!	3	2	3	3	1	1	0	999	2	1	1	1	1	1	1	1	1	100	3	1	1	1	3	1	5000	5000	1000	2300	999	0	1	1	1	1	1	5
P.Pinang233	783	18	1	1	2	3	1	2	2	999	2	1	0	1	1	1	1	1	1	1	1	1	1	100	3	2	1	2	999	4	1200	1333	0	900	1	0	1	1	1	1	1	5
P.Pinang234	784	68	2	2	1	1	3	2	3	1	2	2	1	1	1	1	1	1	1	1	1	1	1	100	3	1	1	2	2	3	1100	1233	0	600	2	1	1	1	1	1	1	5
P.Pinang235	785	30	1	1	2	3	2	1	1	2	1	1	0	1	1	1	1	1	1	1	1	1	1	100	3	2	1	1	2	4	1092	1133	0	850	2	0	1	1	1	1	1	5
P.Pinang236	786	78	2	2	2	3	3	2	3	1	2	1	0	1	1	1	1	1	1	1	1	1	1	80	3	1	1	2	2	2	570	583	0	280	3	0	1	1	1	1	1	5
P.Pinang237	787	58	1	1	2	3	2	1	1	2	1	2	1	1	1	1	1	1	1	1	1	1	1	100	3	2	1	1	2	2	1592	1633	0	1430	3	1	1	1	1	1	1	5
P.Pinang238	788	69	2	1	2	3	2	1	1	1	2	2	3	1	1	1	1	1	1	1	1	1	1	90	3	1	1	2	1	2	392	433	0	300	2	3	1	1	1	1	1	5
P.Pinang239	789	60	2	1	2	3	2	1	1	1	1	2	1	1	1	1	1	1	1	1	1	1	1	80	3	1	1	1	2	3	2092	2133	100	1400	1	1	1	1	1	1	1	5
P.Pinang240	790	25	1	1	2	3	1	2	2	2	1	1	0	1	1	1	1	1	1	1	1	1	1	70	3	2	1	1	2	3	1800	1800	0	1050	1	0	1	1	1	1	1	5
P.Pinang241	791	55	1	1	2	3	3	2	3	2	1	1	0	1	1	1	1	1	1	1	1	1	1	80	3	1	1	1	2	2	1800	1800	0	1200	1	0	1	1	1	1	1	5
P.Pinang242	792	34	1	1	1	1	2	1	1	2	1	1	0	1	1	1	1	1	1	1	1	1	1	85	3	1	1	1	2	2	1400	1533	0	700	1	0	1	1	1	1	1	5
P.Pinang243	793	51	1	2	1	1	2	1	1	1	2	1	0	1	1	1	1	1	1	1	1	1	1	90	3	1	1	2	2	2	1250	1267	100	400	2	0	1	1	1	1	1	5
P.Pinang244	794	50	1	1	2	3	2	1	1	2	1	2	1	1	1	1	1	1	1	1	1	1	1	90	3	1	3	1	2	999	2000	2133	0	1500	2	1	1	1	1	1	1	5
P.Pinang245	795	57	1	1	1	1	3	2	3	1	2	1	0	1	1	1	1	1	1	1	1	1	1	80	3	1	1	2	2	3	870	867	100	400	2	0	1	1	1	1	1	5
P.Pinang246	796	50	1	2	2	3	3	2	3	1	2	1	0	1	1	1	1	1	1	1	1	1	1	80	3	1	1	2	2	2	770	767	0	300	3	0	1	1	1	1	1	5
P.Pinang247	797	25	1	1	2	2	1	2	2	2	1	1	0	1	1	1	1	1	1	1	1	1	1	80	3	1	3	1	2	3	1200	1267	100	450	1	0	1	1	1	1	1	5
P.Pinang248	798	35	1	1	1	1	1	2	2	2	2	2	1	1	1	1	1	2	1	2	1	2	0.856922	96	3	1	4	1	2	2	50	42	200	500	2	1	1	2	1	2	1	7
P.Pinang249	799	37	1	2	1	1	2	1	1	2	2	1	0	1	1	1	1	1	1	1	1	1	1	70	3	2	3	2	2	3	1250	1333	0	1200	2	0	1	1	1	1	1	5
P.Pinang250	800	51	1	1	1	1	2	1	1	2	1	1	0	1	1	1	1	1	1	1	1	1	1	100	3	1	1	1	2	2	1750	1833	100	1600	2	0	1	1	1	1	1	5
P.Pinang251	801	55	1	1	1	1	2	1	1	1	1	2	1	1	1	1	1	1	1	1	2	2	0.928306	98	3	1	1	1	2	3	1250	1333	0	1200	1	1	1	1	1	1	2	6
P.Pinang252	802	36	1	2	2	2	2	1	1	2	1	1	0	1	1	1	1	1	1	1	1	1	1	60	3	2	3	1	2	2	2050	2133	100	1900	2	0	1	1	1	1	1	5
P.Pinang253	803	58	1	1	1	1	2	1	1	2	1	1	0	1	1	1	1	1	1	1	1	1	1	90	3	1	3	1	2	3	1950	2033	100	1800	2	0	1	1	1	1	1	5
P.Pinang254	804	56	1	1	2	2	2	1	1	2	1	1	0	1	1	1	1	1	1	1	1	1	1	90	3	1	1	1	2	2	2050	1933	0	1800	2	0	1	1	1	1	1	5
P.Pinang255	805	66	2	1	2	3	2	1	1	1	2	1	0	1	1	1	1	1	1	1	1	1	1	50	3	1	1	2	2	1	450	533	0	400	2	0	1	1	1	1	1	5
P.Pinang256	806	68	2	1	2	2	3	2	3	1	2	2	1	1	1	1	1	1	1	2	1	2	0.919316	88	3	1	1	1	2	3	450	400	0	400	2	1	1	1	1	2	1	6
P.Pinang257	807	47	1	1	1	1	2	1	1	2	1	2	1	1	1	1	1	1	1	1	1	1	1	100	3	1	1	1	2	2	2250	2000	0	2000	1	1	1	1	1	1	1	5
P.Pinang258	808	29	1	1	1	1	2	1	1	2	1	1	0	1	1	1	1	1	1	1	1	1	1	100	3	1	4	1	2	2	1550	1633	100	1400	1	0	1	1	1	1	1	5
P.Pinang259	809	56	1	2	1	1	3	2	3	2	2	2	1	1	1	1	1	1	1	2	1	2	0.919316	80	3	1	1	2	2	2	1550	1633	0	1500	2	1	1	1	1	2	1	6
P.Pinang260	810	78	2	2	2	3	3	2	3	1	2	1	0	1	1	1	1	1	1	1	1	1	1	60	3	1	1	2	2	2	450	533	0	400	2	0	1	1	1	1	1	5
P.Pinang261	811	35	1	1	1	1	2	1	1	3	1	1	0	1	1	1	1	1	1	1	1	1	1	80	3	1	3	1	3	999	2050	2000	0	2000	2	0	1	1	1	1	1	5
P.Pinang262	812	58	1	2	2	3	2	1	1	1	1	1	0	1	1	1	1	1	1	1	1	1	1	100	3	2	1	1	2	4	1000	1000	0	1000	1	0	1	1	1	1	1	5
P.Pinang263	813	52	1	1	1	1	2	1	1	1	1	1	0	1	1	1	1	1	1	1	1	1	1	60	3	2	1	1	2	2	2050	2133	0	2000	2	0	1	1	1	1	1	5
P.Pinang264	814	20	1	2	2	3	2	1	1	1	1	1	0	1	1	1	1	1	1	1	1	1	1	80	3	2	1	1	2	999	1150	1100	0	1100	2	0	1	1	1	1	1	5
P.Pinang265	815	54	1	1	1	1	2	1	1	1	1	1	0	1	1	1	1	1	1	1	1	1	1	90	3	1	3	1	2	2	1950	2033	0	1900	2	0	1	1	1	1	1	5
P.Pinang266	816	51	1	1	2	3	2	1	1	1	1	1	0	1	1	1	1	1	1	1	1	1	1	90	3	1	1	1	2	2	1350	1300	0	1300	1	0	1	1	1	1	1	5
P.Pinang267	817	58	1	1	1	1	2	1	1	1	1	2	2	1	1	1	1	1	1	1	1	1	1	70	3	1	1	1	2	2	1850	1933	0	1800	2	2	1	1	1	1	1	5
P.Pinang268	818	73	2	2	2	3	3	2	3	999	2	2	1	1	1	1	2	1	1	2	1	2	0.838115	80	3	1	1	2	999	2	450	400	0	400	2	1	2	1	1	2	1	7
P.Pinang269	819	48	1	2	1	1	3	2	3	2	2	2	1	1	1	1	1	1	1	1	1	1	1	60	3	1	1	2	2	2	550	633	0	400	2	1	1	1	1	1	1	5
P.Pinang270	820	27	1	2	1	1	2	1	1	2	1	1	0	2	1	1	1	1	1	1	1	1	1	70	3	2	4	1	2	2	3050	3000	200	2800	1	0	1	1	1	1	1	5
P.Pinang271	821	45	1	2	1	1	2	1	1	1	1	2	1	1	1	1	1	1	1	1	1	1	1	80	3	2	1	1	2	2	1950	2033	0	1900	2	1	1	1	1	1	1	5
P.Pinang272	822	49	1	2	2	2	2	1	1	1	2	1	0	1	1	1	1	1	1	1	1	1	1	100	3	1	3	2	2	3	750	700	0	700	2	0	1	1	1	1	1	5
P.Pinang273	823	56	1	1	2	2	2	1	1	1	1	1	0	1	1	1	1	1	1	1	1	1	1	100	3	1	3	1	2	2	1050	1000	0	1000	2	0	1	1	1	1	1	5
P.Pinang274	824	53	1	2	2	2	4	2	3	2	2	1	0	1	1	1	1	1	1	1	1	1	1	90	3	1	1	2	2	2	1550	1633	0	1500	2	0	1	1	1	1	1	5
P.Pinang275	825	44	1	1	2	2	2	1	1	1	2	1	0	1	1	1	1	1	1	1	1	1	1	100	3	1	3	2	2	2	1400	1483	0	1300	1	0	1	1	1	1	1	5
P.Pinang276	826	68	2	2	1	1	2	1	1	2	2	2	1	1	1	1	2	1	1	2	1	2	0.838115	80	3	2	1	2	2	2	550	500	0	500	2	1	2	1	1	2	1	7
P.Pinang277	827	52	1	1	1	1	2	1	1	1	2	1	0	1	1	1	2	2	2	1	1	2	0.808212	75	3	1	3	2	2	2	1450	1400	0	1400	2	0	2	2	2	1	1	8
P.Pinang278	828	45	1	1	1	1	2	1	1	2	1	2	1	1	1	1	1	1	1	1	1	1	1	80	3	1	1	1	2	2	1250	1333	0	1200	1	1	1	1	1	1	1	5
P.Pinang279	829	37	1	1	1	1	2	1	1	1	1	1	0	1	1	1	1	1	1	1	1	1	1	90	3	1	3	1	2	1	1850	1800	100	1700	2	0	1	1	1	1	1	5
P.Pinang280	830	57	1	2	1	1	3	2	3	1	2	2	1	1	1	1	2	2	1	1	1	2	0.856405	85	3	1	3	2	2	2	650	600	0	600	2	1	2	2	1	1	1	7
P.Pinang281	831	66	2	1	2	3	2	1	1	1	2	2	1	1	1	1	2	1	1	1	1	2	0.918799	80	3	1	3	2	2	2	550	633	0	500	2	1	2	1	1	1	1	6
P.Pinang282	832	39	1	1	1	1	2	1	1	2	1	1	0	1	1	1	1	1	1	1	1	1	1	70	3	1	3	1	2	2	2050	2000	0	2300	2	0	1	1	1	1	1	5
P.Pinang283	833	49	1	1	1	1	2	1	1	1	1	1	0	1	1	1	1	1	1	1	1	1	1	85	3	1	1	1	2	2	950	1033	0	900	999	0	1	1	1	1	1	5
P.Pinang284	834	42	1	2	1	1	2	1	1	1	1	2	1	1	1	1	1	1	1	2	2	2	0.847622	98	3	2	3	1	2	2	1550	1500	0	1500	2	1	1	1	1	2	2	7
P.Pinang285	835	46	1	2	1	1	2	1	1	1	1	1	0	1	1	1	1	1	1	1	1	1	1	100	3	2	1	1	2	2	1450	1400	100	1300	3	0	1	1	1	1	1	5
P.Pinang286	836	45	1	1	1	1	2	1	1	1	1	1	0	1	1	1	1	1	1	1	1	1	1	95	3	1	1	1	2	3	2550	2500	100	2400	1	0	1	1	1	1	1	5
P.Pinang287	837	35	1	1	1	1	2	1	1	1	1	1	0	1	1	1	1	1	1	1	1	1	1	70	3	1	1	1	2	2	1550	1500	0	1500	2	0	1	1	1	1	1	5
P.Pinang288	838	59	1	1	2	3	2	1	1	1	2	2	1	1	1	1	2	1	2	2	1	2	0.789922	80	3	1	1	2	2	2	1050	1000	0	1000	2	1	2	1	2	2	1	8
P.Pinang289	839	71	2	2	1	1	3	2	3	1	2	2	1	1	1	1	1	1	1	1	1	1	1	100	3	1	1	2	1	2	350	300	0	300	2	1	1	1	1	1	1	5
P.Pinang290	840	32	1	1	1	1	1	2	2	1	1	1	0	1	1	1	1	1	1	1	1	1	1	80	3	2	1	1	2	2	1150	1100	0	1100	1	0	1	1	1	1	1	5
P.Pinang291	841	20	1	2	2	3	1	2	2	2	2	1	0	1	1	1	1	1	1	1	1	1	1	90	3	2	1	2	2	2	1250	1200	0	1200	1	0	1	1	1	1	1	5
P.Pinang292	842	49	1	1	2	3	2	1	1	1	1	2	1	1	1	1	1	1	1	2	2	2	0.847622	100	3	2	1	1	2	2	1250	1200	0	1200	1	1	1	1	1	2	2	7
P.Pinang293	843	47	1	1	1	1	2	1	1	2	1	1	0	1	1	1	1	1	1	1	1	1	1	50	3	1	1	1	2	2	1583	1633	0	1770	2	0	1	1	1	1	1	5
P.Pinang294	844	48	1	2	1	1	3	2	3	2	2	1	0	1	1	1	1	1	1	1	1	1	1	97	3	2	1	1	2	2	1883	1433	0	1500	2	0	1	1	1	1	1	5
P.Pinang295	845	40	1	1	1	1	2	1	1	2	1	2	2	1	1	1	1	1	2	2	2	2	0.799429	55	3	1	1	1	2	2	2283	2333	0	2986	1	2	1	1	2	2	2	8
P.Pinang296	846	30	1	2	1	1	4	2	3	2	2	1	0	1	1	1	1	1	1	1	1	1	1	85	3	1	1	1	2	2	1150	133	0	1649	1	0	1	1	1	1	1	5
P.Pinang297	847	66	2	1	1	1	2	1	1	2	2	1	0	1	1	1	1	1	1	1	1	1	1	100	3	1	1	2	2	2	1750	1833	200	1350	2	0	1	1	1	1	1	5
P.Pinang298	848	38	1	2	1	1	2	1	1	1	1	1	0	2	1	1	1	1	1	1	1	1	1	100	3	2	1	1	2	2	4000	2733	300	1560	2	0	1	1	1	1	1	5
P.Pinang299	849	46	1	2	1	1	3	2	3	2	2	1	0	1	1	1	1	1	1	1	1	1	1	80	3	1	1	1	2	2	883	133	0	1650	2	0	1	1	1	1	1	5
P.Pinang300	850	38	1	2	1	1	2	1	1	2	1	1	0	999	2	1	1	1	1	1	1	1	1	100	3	2	3	1	2	1	4800	5067	200	4750	999	0	1	1	1	1	1	5
P.Pinang301	851	64	2	1	1	1	2	1	1	2	2	1	0	2	1	1	1	1	1	1	1	1	1	100	3	1	1	2	2	2	2683	2733	200	2500	1	0	1	1	1	1	1	5
P.Pinang302	852	30	1	1	1	1	2	1	1	3	1	1	0	1	1	1	1	1	1	1	1	1	1	70	3	1	1	1	3	2	2283	1433	200	2370	2	0	1	1	1	1	1	5
P.Pinang303	853	40	1	1	1	1	2	1	1	2	1	1	0	2	1	1	1	1	1	1	1	1	1	60	3	1	3	1	2	2	3483	2533	200	3300	999	0	1	1	1	1	1	5
P.Pinang304	854	43	1	2	2	3	2	1	1	2	1	1	0	1	1	1	1	1	1	1	1	1	1	100	3	2	1	1	2	2	2283	1533	0	2500	1	0	1	1	1	1	1	5
P.Pinang305	855	62	2	1	1	1	2	1	1	2	1	1	0	2	1	1	1	1	1	1	1	1	1	100	3	1	1	1	2	999	2883	2533	100	1900	1	0	1	1	1	1	1	5
P.Pinang306	856	30	1	2	1	1	2	1	1	2	2	1	0	1	1	1	1	1	1	1	1	1	1	90	3	2	3	1	2	1	1583	1633	0	1900	2	0	1	1	1	1	1	5
P.Pinang307	857	41	1	1	1	1	2	1	1	2	1	1	0	1	1	1	1	1	1	1	1	1	1	95	3	1	1	1	2	2	3008	2133	0	3000	1	0	1	1	1	1	1	5
P.Pinang308	858	51	1	1	1	1	2	1	1	2	1	1	0	2	1	1	1	1	1	1	1	1	1	100	3	1	1	1	2	1	2883	2933	400	2580	1	0	1	1	1	1	1	5
P.Pinang309	859	37	1	2	1	1	2	1	1	2	1	1	0	3	1	1	1	1	1	1	1	1	1	90	3	2	1	1	2	1	3683	3233	0	2970	999	0	1	1	1	1	1	5
P.Pinang310	860	27	1	1	1	1	2	1	1	2	2	1	0	1	1	1	1	1	1	1	1	1	1	80	3	1	3	1	2	1	1283	133	0	1660	1	0	1	1	1	1	1	5
P.Pinang311	861	34	1	1	2	3	1	2	2	2	1	1	0	2	1	1	1	1	1	1	1	1	1	90	3	1	1	1	2	2	2483	2533	500	1440	1	0	1	1	1	1	1	5
P.Pinang312	862	37	1	2	1	1	3	2	3	2	1	1	0	1	1	1	1	1	1	1	1	1	1	80	3	1	3	1	2	1	2716	1566	0	2980	999	0	1	1	1	1	1	5
P.Pinang313	863	34	1	1	2	3	1	2	2	2	1	1	0	1	1	1	1	1	1	1	1	1	1	80	3	2	1	1	2	2	2083	2133	100	1900	2	0	1	1	1	1	1	5
P.Pinang314	864	72	2	2	1	1	2	1	1	2	2	1	0	1	1	1	2	1	2	2	1	2	0.789922	50	3	2	1	2	2	4	1983	1942	350	850	2	0	2	1	2	2	1	8
P.Pinang315	865	50	1	2	1	1	4	2	3	2	1	1	0	1	1	1	1	1	1	1	1	1	1	90	3	1	3	1	2	1	1293	1267	200	1200	1	0	1	1	1	1	1	5
P.Pinang316	866	32	1	1	1	1	2	1	1	2	1	1	0	1	1	1	1	1	1	1	1	1	1	70	3	1	3	1	2	1	1783	1333	150	1290	2	0	1	1	1	1	1	5
P.Pinang317	867	42	1	2	1	1	2	1	1	2	2	1	0	2	1	1	1	1	1	1	1	1	1	95	3	2	1	2	2	2	3000	3133	100	3000	1	0	1	1	1	1	1	5
P.Pinang318	868	36	1	1	1	1	2	1	1	2	1	1	0	1	1	1	1	1	1	1	1	1	1	85	3	1	3	1	2	4	1583	1633	0	1930	2	0	1	1	1	1	1	5
P.Pinang319	869	46	1	2	1	1	2	1	1	2	2	1	0	1	1	1	1	1	1	1	1	1	1	95	3	2	1	2	2	3	1683	1733	0	2000	2	0	1	1	1	1	1	5
P.Pinang320	870	52	1	2	1	1	2	1	1	2	1	1	0	2	1	1	1	1	1	1	1	1	1	100	3	2	1	1	2	1	3883	3133	250	2110	1	0	1	1	1	1	1	5
P.Pinang321	871	999	999	2	1	1	1	2	2	1	2	1	0	3	1	1	1	1	1	1	1	1	1	70	3	2	3	2	1	2	3583	3633	200	3120	999	0	1	1	1	1	1	5
P.Pinang322	872	49	1	2	1	1	2	1	1	2	2	1	0	2	1	1	1	1	1	1	1	1	1	100	3	2	1	2	2	4	2733	2783	200	1980	1	0	1	1	1	1	1	5
P.Pinang323	873	38	1	1	2	2	2	1	1	2	1	1	0	2	1	1	1	1	1	1	1	1	1	95	3	1	3	1	2	2	3083	3133	0	2560	3	0	1	1	1	1	1	5
P.Pinang324	874	20	1	1	1	1	1	2	2	3	2	1	0	4	1	1	1	1	1	1	1	1	1	100	3	2	1	2	3	3	4583	4633	400	2760	2	0	1	1	1	1	1	5
P.Pinang325	875	27	1	1	1	1	2	1	1	2	1	1	0	1	1	1	1	1	1	1	1	1	1	60	3	1	3	1	2	4	2500	2033	150	2250	1	0	1	1	1	1	1	5
P.Pinang326	876	47	1	2	1	1	2	1	1	1	1	1	0	3	1	1	1	1	1	1	1	1	1	80	3	2	2	1	2	4	3483	3333	150	2700	1	0	1	1	1	1	1	5
P.Pinang327	877	26	1	1	1	1	2	1	1	2	2	1	0	1	1	1	1	1	1	1	1	1	1	80	3	1	3	1	2	3	3600	1633	200	2810	999	0	1	1	1	1	1	5
P.Pinang328	878	57	1	2	1	1	2	1	1	2	2	2	2	1	1	1	2	2	2	2	1	2	0.727528	100	3	2	1	2	2	3	2083	2133	0	2850	2	2	2	2	2	2	1	9
P.Pinang329	879	28	1	1	1	1	1	2	2	2	2	1	0	1	1	1	1	1	1	1	1	1	1	80	3	2	1	2	2	3	1483	1333	0	1100	1	0	1	1	1	1	1	5
P.Pinang330	880	57	1	1	1	1	2	1	1	2	2	2	1	1	1	1	1	1	2	2	1	2	0.871123	60	3	1	1	1	2	3	1283	533	0	950	1	1	1	1	2	2	1	7
P.Pinang331	881	41	1	1	1	1	1	2	2	2	1	1	0	1	1	1	1	1	1	1	1	1	1	70	3	1	1	1	2	3	1738	1767	200	850	2	0	1	1	1	1	1	5
P.Pinang332	882	67	2	2	1	1	3	2	3	2	2	1	0	2	1	1	1	1	1	1	1	1	1	90	3	1	1	2	2	2	3067	3067	1000	1750	2	0	1	1	1	1	1	5
P.Pinang333	883	25	1	1	1	1	1	2	2	2	2	1	0	999	2	2	1	1	1	1	1	1	1	80	3	2	1	2	2	2	5583	5633	0	2200	999	0	1	1	1	1	1	5
P.Pinang334	884	22	1	1	1	1	1	2	2	4	2	1	0	1	1	1	1	1	1	1	1	1	1	85	3	2	1	2	3	4	1883	1933	200	1300	2	0	1	1	1	1	1	5
P.Pinang335	885	53	1	1	1	1	2	1	1	3	1	1	0	999	2	2	1	1	1	1	1	1	1	80	3	2	1	1	3	1	6380	7513	3000	5900	2	0	1	1	1	1	1	5
P.Pinang336	886	63	2	1	2	2	2	1	1	3	2	1	0	1	1	1	1	1	1	1	1	1	1	70	3	1	1	1	3	1	3000	999	0	1300	1	0	1	1	1	1	1	5
P.Pinang337	887	48	1	1	2	3	1	2	2	3	1	1	0	1	1	1	1	1	1	1	1	1	1	90	3	1	3	1	3	2	2000	2133	0	950	2	0	1	1	1	1	1	5
P.Pinang338	888	27	1	1	1	1	2	1	1	1	2	1	0	1	1	1	1	1	1	1	1	1	1	100	3	1	3	2	1	2	633	733	0	1200	3	0	1	1	1	1	1	5
P.Pinang339	889	27	1	2	1	1	2	1	1	4	1	1	0	1	1	1	1	1	1	1	1	1	1	80	3	2	1	1	3	1	2133	2233	0	1200	999	0	1	1	1	1	1	5
P.Pinang340	890	54	1	2	2	3	3	2	3	2	1	1	0	1	1	1	1	1	1	1	1	1	1	100	3	1	1	1	2	1	2233	2333	0	950	1	0	1	1	1	1	1	5
P.Pinang341	891	40	1	2	2	3	1	2	2	1	2	1	0	1	1	1	1	1	1	1	1	1	1	100	3	1	1	1	2	3	1433	133	0	1150	1	0	1	1	1	1	1	5
P.Pinang342	892	48	1	1	2	3	2	1	1	2	1	1	0	2	1	1	1	1	1	1	1	1	1	100	3	1	1	1	2	2	2933	2733	0	1400	1	0	1	1	1	1	1	5
P.Pinang343	893	41	1	1	2	3	2	1	1	1	1	1	0	1	1	1	1	1	1	1	1	1	1	100	3	1	3	1	2	2	4083	1733	0	1220	2	0	1	1	1	1	1	5
P.Pinang344	894	50	1	2	2	3	3	2	3	3	1	1	0	2	1	1	1	1	1	1	1	1	1	80	3	1	2	1	3	2	3000	3000	5	700	1	0	1	1	1	1	1	5
P.Pinang345	895	51	1	1	2	3	2	1	1	3	1	1	0	1	1	1	1	1	1	1	1	1	1	100	3	1	1	1	3	2	2500	2500	0	2120	1	0	1	1	1	1	1	5
P.Pinang346	896	60	2	1	2	3	2	1	1	3	2	1	0	1	1	1	1	1	1	1	1	1	1	55	3	1	1	2	3	3	3433	233	0	1300	999	0	1	1	1	1	1	5
P.Pinang347	897	30	1	1	1	1	2	1	1	2	1	1	0	1	1	1	1	1	1	1	1	1	1	90	3	1	3	1	2	2	1550	1633	0	1100	2	0	1	1	1	1	1	5
P.Pinang348	898	50	1	1	2	3	2	1	1	2	1	1	0	1	1	1	1	1	1	1	1	1	1	90	3	1	1	1	2	3	2550	2033	150	950	1	0	1	1	1	1	1	5
P.Pinang349	899	38	1	1	1	1	2	1	1	2	1	1	0	3	1	1	1	1	1	1	1	1	1	50	3	1	3	1	2	1	3450	3333	150	850	2	0	1	1	1	1	1	5
P.Pinang350	900	40	1	1	1	1	2	1	1	1	2	1	0	1	1	1	1	1	1	1	1	1	1	95	3	1	3	1	1	3	3683	1633	200	600	999	0	1	1	1	1	1	5
P.Pinang351	901	56	1	1	1	1	2	1	1	1	1	1	0	1	1	1	1	1	1	1	1	1	1	52	3	1	1	1	2	4	683	733	0	1000	3	0	1	1	1	1	1	5
P.Pinang352	902	39	1	1	1	1	2	1	1	3	1	1	0	1	1	1	1	1	1	1	1	1	1	100	3	1	3	1	3	2	583	633	0	1300	2	0	1	1	1	1	1	5
P.Pinang353	903	40	1	1	1	1	2	1	1	2	2	1	0	1	1	1	1	1	1	1	1	1	1	80	3	1	1	1	2	3	2083	1133	0	2980	3	0	1	1	1	1	1	5
P.Pinang354	904	22	1	2	1	1	2	1	1	2	1	1	0	2	1	1	1	1	1	1	1	1	1	90	3	2	3	1	2	2	3483	2533	200	1900	2	0	1	1	1	1	1	5
P.Pinang355	905	30	1	1	1	1	2	1	1	2	1	1	0	1	1	1	1	1	1	1	1	1	1	65	3	1	1	1	2	2	2250	1533	0	850	1	0	1	1	1	1	1	5
P.Pinang356	906	30	1	1	1	1	2	1	1	2	1	1	0	2	1	1	1	1	1	1	1	1	1	75	3	1	3	1	2	2	2850	2533	100	4750	1	0	1	1	1	1	1	5
P.Pinang357	907	72	2	2	1	1	2	1	1	1	1	1	0	1	1	1	1	1	1	1	1	1	1	100	3	1	1	1	2	2	2684	1567	0	2500	1	0	1	1	1	1	1	5
P.Pinang358	908	45	1	1	1	1	2	1	1	1	1	1	0	1	1	1	1	1	1	1	1	1	1	100	3	1	1	1	2	1	2083	2133	100	2370	2	0	1	1	1	1	1	5
P.Pinang359	909	53	1	1	1	1	3	2	3	1	2	1	0	2	1	1	1	1	1	2	1	2	0.919316	90	3	1	1	2	2	2	3883	3133	250	2110	1	0	1	1	1	2	1	6
P.Pinang360	910	25	1	1	1	1	1	2	2	2	2	1	0	3	1	1	1	1	1	1	1	1	1	80	3	2	1	2	2	2	3583	3633	200	3120	2	0	1	1	1	1	1	5
P.Pinang361	911	22	1	1	1	1	1	2	2	4	2	1	0	2	1	1	1	1	1	1	1	1	1	80	3	2	1	2	3	2	2700	2783	200	1980	1	0	1	1	1	1	1	5
P.Pinang362	912	53	1	1	1	1	2	1	1	3	1	1	0	1	1	1	1	1	1	1	1	1	1	60	3	2	1	1	3	2	1050	1000	100	1200	2	0	1	1	1	1	1	5
P.Pinang363	913	73	2	2	1	1	3	2	3	1	2	1	0	1	1	1	1	1	1	1	1	1	1	100	3	2	1	2	2	2	1850	1800	200	1350	2	0	1	1	1	1	1	5
P.Pinang364	914	37	1	1	1	1	2	1	1	1	1	1	0	1	1	1	1	1	1	1	1	1	1	100	3	1	3	1	2	2	2083	2133	100	1250	3	0	1	1	1	1	1	5
P.Pinang365	915	51	1	1	1	1	1	2	2	1	1	1	0	1	1	1	1	1	1	1	1	1	1	60	3	1	1	1	2	2	1738	1833	200	1150	2	0	1	1	1	1	1	5
P.Pinang366	916	62	2	2	1	1	3	2	3	999	2	1	0	2	1	1	1	1	2	2	1	2	0.871123	80	3	1	1	2	999	2	3067	3133	1000	550	3	0	1	1	2	2	1	7
P.Pinang367	917	34	1	1	2	3	1	2	2	2	1	1	0	999	2	2	1	1	1	1	1	1	1	100	3	2	1	1	2	2	5550	5633	0	1200	999	0	1	1	1	1	1	5
P.Pinang368	918	72	2	2	1	1	2	1	1	2	2	1	0	1	1	1	1	1	1	1	1	1	1	90	3	2	1	2	2	2	1750	1833	200	1500	1	0	1	1	1	1	1	5
P.Pinang369	919	50	1	2	1	1	4	2	3	2	1	1	0	2	1	1	1	1	1	1	1	1	1	95	3	1	3	1	2	2	4067	2733	300	1200	2	0	1	1	1	1	1	5
P.Pinang370	920	32	1	1	1	1	2	1	1	2	2	1	0	1	1	1	1	1	1	1	1	1	1	90	3	1	3	1	2	2	883	133	0	1500	2	0	1	1	1	1	1	5
P.Pinang371	921	52	1	2	1	1	3	2	3	1	2	1	0	1	1	1	1	1	1	1	1	1	1	80	3	1	3	2	1	2	1583	1542	0	3000	3	0	1	1	1	1	1	5
P.Pinang372	922	60	2	1	1	1	2	1	1	1	2	1	0	1	1	1	1	1	1	1	1	1	1	70	3	1	1	2	2	3	1883	1867	200	2580	2	0	1	1	1	1	1	5
P.Pinang373	923	27	1	2	1	1	2	1	1	2	2	1	0	1	1	1	1	1	1	1	1	1	1	80	3	2	3	2	2	1	2050	2000	300	2970	2	0	1	1	1	1	1	5
P.Pinang374	924	31	1	1	1	1	2	1	1	2	1	1	0	1	1	1	1	1	1	1	1	1	1	80	3	2	4	1	2	1	3075	2133	0	600	2	0	1	1	1	1	1	5
P.Pinang375	925	51	1	1	1	1	2	1	1	2	1	1	0	2	1	1	1	1	1	1	1	1	1	100	3	1	1	1	2	2	2850	2933	400	600	1	0	1	1	1	1	1	5
P.Pinang376	926	37	1	2	1	1	2	1	1	2	1	1	0	3	1	1	1	1	1	1	1	1	1	100	3	2	1	1	2	2	3683	3233	0	1100	999	0	1	1	1	1	1	5
P.Pinang377	927	27	1	1	1	1	2	1	1	2	2	1	0	1	1	1	1	1	1	1	1	1	1	50	3	1	3	1	2	2	650	733	0	1100	3	0	1	1	1	1	1	5
P.Pinang378	928	34	1	1	2	3	1	2	2	2	1	1	0	1	1	1	1	1	1	2	1	2	0.919316	95	3	1	1	1	2	2	1533	1633	100	2760	1	0	1	1	1	2	1	6
P.Pinang379	929	36	1	2	1	1	2	1	1	4	1	1	0	1	1	1	1	1	1	1	1	1	1	90	3	2	1	1	3	2	2383	2433	100	2250	1	0	1	1	1	1	1	5
P.Pinang380	930	61	2	1	1	1	2	1	1	1	2	1	0	1	1	1	1	1	1	1	1	1	1	100	3	1	1	2	2	2	1283	1333	200	2700	1	0	1	1	1	1	1	5
Sabah001	931	58	1	1	1	1	2	1	1	2	1	1	0	1	1	1	1	1	1	1	1	1	1	90	4	2	1	1	2	3	1700	1200	100	1590	2	0	1	1	1	1	1	5
Sabah002	932	47	1	1	1	1	2	1	1	999	1	1	0	1	1	1	1	1	1	1	1	1	1	98	4	2	3	1	999	2	1500	1500	100	1420	2	0	1	1	1	1	1	5
Sabah003	933	42	1	1	1	1	2	1	1	999	1	1	0	1	1	1	1	1	1	1	1	1	1	90	4	2	3	1	999	3	2000	1200	100	1470	2	0	1	1	1	1	1	5
Sabah004	934	39	1	1	1	1	2	1	1	999	2	1	0	1	1	1	2	2	2	1	1	2	0.808212	94	4	2	3	1	999	2	700	100	0	750	2	0	2	2	2	1	1	8
Sabah005	935	53	1	1	1	1	2	1	1	999	1	1	0	1	1	1	1	1	1	1	1	1	1	80	4	2	1	1	999	999	1000	1000	100	980	999	0	1	1	1	1	1	5
Sabah006	936	47	1	1	1	1	2	1	1	999	1	1	0	1	1	1	1	1	1	1	1	1	1	60	4	2	1	1	999	2	3500	1500	200	880	1	0	1	1	1	1	1	5
Sabah007	937	29	1	1	1	1	1	2	2	999	1	1	0	1	1	1	1	1	1	1	1	1	1	70	4	1	2	1	999	2	500	1267	50	1530	2	0	1	1	1	1	1	5
Sabah008	938	35	1	1	1	1	2	1	1	999	1	1	0	1	1	1	1	1	1	1	1	1	1	80	4	2	1	1	999	2	1000	417	50	1310	999	0	1	1	1	1	1	5
Sabah009	939	45	1	1	1	1	2	1	1	999	1	1	0	1	1	1	1	1	1	1	1	1	1	85	4	2	1	1	999	2	1000	800	0	920	999	0	1	1	1	1	1	5
Sabah010	940	36	1	1	1	1	3	2	3	999	1	1	0	1	1	1	1	1	1	1	1	1	1	80	4	2	1	1	999	2	1500	1067	50	1000	2	0	1	1	1	1	1	5
Sabah011	941	39	1	1	1	1	2	1	1	999	1	1	0	1	1	1	1	1	1	1	1	1	1	90	4	2	1	1	999	1	500	567	0	1170	999	0	1	1	1	1	1	5
Sabah012	942	51	1	1	1	1	2	1	1	999	2	2	2	1	1	1	1	1	1	1	1	1	1	70	4	2	3	1	999	2	800	67	0	1480	2	2	1	1	1	1	1	5
Sabah013	943	42	1	1	1	1	2	1	1	999	1	1	0	1	1	1	1	1	1	1	1	1	1	100	4	2	3	1	999	2	1800	500	0	980	1	0	1	1	1	1	1	5
Sabah014	944	34	1	1	1	1	2	1	1	999	1	1	0	1	1	1	2	2	2	1	1	2	0.808212	70	4	2	1	1	999	2	900	567	0	740	999	0	2	2	2	1	1	8
Sabah015	945	56	1	1	1	1	2	1	1	999	1	1	0	1	1	1	1	1	1	1	1	1	1	95	4	2	1	1	999	2	2500	1500	200	850	1	0	1	1	1	1	1	5
Sabah016	946	34	1	1	1	1	2	1	1	999	1	1	0	1	1	1	1	1	1	1	1	1	1	60	4	2	3	1	999	2	1200	400	50	650	2	0	1	1	1	1	1	5
Sabah017	947	46	1	1	1	1	4	2	3	999	2	1	0	1	1	1	2	2	2	1	1	2	0.808212	90	4	2	1	1	999	2	1100	999	0	1760	2	0	2	2	2	1	1	8
Sabah018	948	42	1	1	1	1	2	1	1	999	1	2	1	1	1	1	1	1	1	1	1	1	1	60	4	2	1	1	999	3	1500	1800	100	1170	2	1	1	1	1	1	1	5
Sabah019	949	34	1	1	1	1	2	1	1	999	1	1	0	1	1	1	1	1	1	1	1	1	1	70	4	2	1	1	999	3	3000	900	100	960	1	0	1	1	1	1	1	5
Sabah020	950	51	1	1	1	1	2	1	1	999	1	1	0	2	1	1	1	1	1	1	1	1	1	70	4	2	3	1	999	3	2400	2567	100	920	1	0	1	1	1	1	1	5
Sabah021	951	39	1	1	1	1	2	1	1	999	2	1	0	1	1	1	1	1	1	1	1	1	1	90	4	2	1	1	999	2	500	999	0	1240	2	0	1	1	1	1	1	5
Sabah022	952	43	1	1	1	1	2	1	1	999	1	1	0	1	1	1	1	1	1	1	1	1	1	70	4	2	1	1	999	2	1000	1100	100	1330	2	0	1	1	1	1	1	5
Sabah023	953	37	1	1	1	1	3	2	3	999	1	2	1	1	1	1	1	1	1	1	1	1	1	100	4	2	3	2	999	1	999	67	0	1150	1	1	1	1	1	1	1	5
Sabah024	954	46	1	1	1	1	2	1	1	999	1	2	1	1	1	1	1	1	1	1	1	1	1	80	4	2	3	1	999	2	1200	867	100	1280	1	1	1	1	1	1	1	5
Sabah025	955	39	1	1	1	1	2	1	1	999	1	1	0	1	1	1	1	1	1	1	1	1	1	70	4	2	3	1	999	3	1700	1800	100	1710	2	0	1	1	1	1	1	5
Sabah026	956	68	2	1	1	1	2	1	1	1	1	1	0	1	1	1	1	1	1	1	1	1	1	100	4	1	1	1	1	2	1242	783	0	830	1	0	1	1	1	1	1	5
Sabah027	957	35	1	1	1	1	2	1	1	1	1	1	0	1	1	1	1	1	1	1	1	1	1	100	4	1	1	1	1	4	892	633	0	790	2	0	1	1	1	1	1	5
Sabah028	958	28	1	1	1	1	2	1	1	1	1	1	0	1	1	1	1	1	1	1	1	1	1	60	4	1	1	1	1	2	700	833	0	500	2	0	1	1	1	1	1	5
Sabah029	959	28	1	1	1	1	2	1	1	2	1	1	0	1	1	1	1	1	1	1	1	1	1	60	4	1	1	1	2	2	1000	1833	500	1230	999	0	1	1	1	1	1	5
Sabah030	960	26	1	1	1	1	1	2	2	999	1	1	0	1	1	1	1	1	1	1	1	1	1	90	4	1	3	1	999	2	1700	1833	100	1670	2	0	1	1	1	1	1	5
Sabah031	961	56	1	1	1	1	2	1	1	1	1	1	0	1	1	1	1	1	1	1	1	1	1	100	4	1	1	1	1	2	850	750	0	740	3	0	1	1	1	1	1	5
Sabah032	962	35	1	1	1	1	2	1	1	1	1	1	0	1	1	1	1	1	1	1	1	1	1	99	4	1	1	1	1	2	800	633	0	510	2	0	1	1	1	1	1	5
Sabah033	963	48	1	1	1	1	2	1	1	1	1	1	0	1	1	1	1	1	1	1	1	1	1	100	4	1	4	1	1	2	992	633	0	870	999	0	1	1	1	1	1	5
Sabah034	964	23	1	1	1	1	2	1	1	2	1	1	0	1	1	1	1	1	1	1	1	1	1	100	4	1	1	1	2	3	1292	1333	50	1172.5	1	0	1	1	1	1	1	5
Sabah035	965	40	1	1	1	1	2	1	1	1	1	1	0	1	1	1	1	1	1	1	1	1	1	50	4	1	1	1	1	2	1892	533	0	1200	2	0	1	1	1	1	1	5
Sabah036	966	47	1	1	1	1	2	1	1	2	1	1	0	1	1	1	1	1	1	1	1	1	1	80	4	1	1	1	2	999	2300	2433	100	1380	1	0	1	1	1	1	1	5
Sabah037	967	38	1	2	1	1	2	1	1	1	1	1	0	1	1	1	1	1	1	1	1	1	1	70	4	2	1	2	1	2	892	1033	0	600	2	0	1	1	1	1	1	5
Sabah038	968	58	1	2	1	1	4	2	3	999	1	2	1	1	1	1	1	1	1	1	1	1	1	80	4	1	1	2	999	2	1000	1533	100	1150	999	1	1	1	1	1	1	5
Sabah039	969	28	1	2	1	1	2	1	1	1	2	1	0	1	1	1	1	1	1	1	1	1	1	92	4	2	1	1	1	1	1230	600	0	550	1	0	1	1	1	1	1	5
Sabah040	970	22	1	1	1	1	1	2	2	2	1	1	0	1	1	1	1	1	1	1	1	1	1	95	4	2	3	1	2	2	2100	1467	500	1562	1	0	1	1	1	1	1	5
Sabah041	971	40	1	1	1	1	2	1	1	1	2	2	1	1	1	1	1	1	1	1	1	1	1	80	4	1	2	1	2	3	3050	999	0	1010	1	1	1	1	1	1	1	5
Sabah042	972	40	1	1	1	1	2	1	1	1	2	1	0	999	2	2	1	1	1	1	1	1	1	80	4	1	1	1	1	2	1300	5000	0	1530	1	0	1	1	1	1	1	5
Sabah043	973	51	1	2	1	1	3	2	3	1	1	1	0	1	1	1	1	1	1	1	1	1	1	100	4	1	1	1	1	2	1292	1333	100	930	1	0	1	1	1	1	1	5
Sabah044	974	60	2	2	1	1	2	1	1	1	2	2	1	1	1	1	1	1	1	1	1	1	1	50	4	2	1	1	1	3	1092	433	0	470	2	1	1	1	1	1	1	5
Sabah045	975	32	1	1	1	1	2	1	1	1	2	1	0	1	1	1	1	1	1	1	1	1	1	100	4	1	1	1	1	2	350	1133	0	564	2	0	1	1	1	1	1	5
Sabah046	976	49	1	1	1	1	2	1	1	1	2	1	0	1	1	1	1	1	1	1	1	1	1	80	4	1	1	1	1	3	1292	133	0	1046	1	0	1	1	1	1	1	5
Sabah047	977	45	1	1	1	1	2	1	1	1	1	1	0	1	1	1	1	1	1	1	1	1	1	100	4	1	1	1	1	3	1000	999	0	960	999	0	1	1	1	1	1	5
Sabah048	978	53	1	1	1	1	2	1	1	1	1	1	0	1	1	1	1	1	1	1	1	1	1	80	4	1	1	1	1	2	1600	600	0	1000	2	0	1	1	1	1	1	5
Sabah049	979	32	1	1	1	1	2	1	1	1	1	1	0	1	1	1	1	1	1	1	1	1	1	55	4	1	1	1	2	2	1200	1333	100	1065	2	0	1	1	1	1	1	5
Sabah050	980	30	1	1	1	1	3	2	3	2	2	1	0	1	1	1	1	1	1	1	1	1	1	50	4	1	1	1	2	2	1200	133	100	830	2	0	1	1	1	1	1	5
Sabah051	981	47	1	2	1	1	2	1	1	1	1	2	0	1	1	1	1	1	1	1	1	1	1	100	4	2	1	1	1	2	1092	1133	0	1000	2	0	1	1	1	1	1	5
Sabah052	982	43	1	2	1	1	3	2	3	2	1	2	1	1	1	1	1	1	1	1	1	1	1	100	4	2	2	1	2	2	2500	1833	900	1200	1	1	1	1	1	1	1	5
Sabah053	983	54	1	1	1	1	3	2	3	1	1	2	2	1	1	1	1	1	1	1	1	1	1	100	4	1	3	1	2	2	1192	2081	0	1750	2	2	1	1	1	1	1	5
Sabah054	984	31	1	1	1	1	2	1	1	2	1	2	1	1	1	1	1	1	1	1	1	1	1	80	4	1	4	1	2	2	1792	1333	200	2351	2	1	1	1	1	1	1	5
Sabah055	985	22	1	2	1	1	2	1	1	2	1	1	0	1	1	1	1	1	1	1	1	1	1	70	4	2	2	1	2	2	800	1833	0	1050	2	0	1	1	1	1	1	5
Sabah056	986	27	1	2	1	1	2	1	1	1	1	1	0	1	1	1	1	1	1	1	1	1	1	90	4	2	2	1	1	2	1742	1333	0	1040	2	0	1	1	1	1	1	5
Sabah057	987	48	1	2	1	1	2	1	1	2	1	2	1	2	1	1	1	1	1	1	1	1	1	100	4	2	2	1	2	2	3692	3133	1000	1700	3	1	1	1	1	1	1	5
Sabah058	988	21	1	1	1	1	1	2	2	2	1	1	0	1	1	1	1	1	1	1	1	1	1	75	4	2	3	1	2	2	2000	1700	200	1316.67	2	0	1	1	1	1	1	5
Sabah059	989	21	1	1	1	1	1	2	2	2	1	1	0	1	1	1	1	1	1	1	1	1	1	70	4	2	3	1	2	2	1300	1200	100	817.5	1	0	1	1	1	1	1	5
Sabah060	990	27	1	1	1	1	2	1	1	3	1	1	0	1	1	1	1	1	1	1	1	1	1	80	4	1	2	1	3	3	3000	2033	200	1525	1	0	1	1	1	1	1	5
Sabah061	991	49	1	1	1	1	2	1	1	2	1	1	0	2	1	1	1	1	1	1	1	1	1	95	4	1	1	1	2	2	2592	2633	300	2083	1	0	1	1	1	1	1	5
Sabah062	992	24	1	2	1	1	1	2	2	2	1	1	0	1	1	1	1	1	1	1	1	1	1	100	4	2	4	1	2	1	750	1633	150	1320	2	0	1	1	1	1	1	5
Sabah063	993	46	1	1	1	1	2	1	1	1	1	1	0	1	1	1	1	1	1	1	1	1	1	100	4	1	4	1	1	2	1500	700	0	900	2	0	1	1	1	1	1	5
Sabah064	994	21	1	2	1	1	2	1	1	1	1	1	0	1	1	1	1	1	1	1	1	1	1	100	4	2	2	2	1	2	1100	2200	100	930	2	0	1	1	1	1	1	5
Sabah065	995	36	1	1	1	1	2	1	1	1	1	1	0	1	1	1	1	1	1	1	1	1	1	80	4	1	1	1	1	2	1012	1333	200	900	2	0	1	1	1	1	1	5
Sabah066	996	46	1	1	1	1	2	1	1	2	1	1	0	1	1	1	1	1	1	1	1	1	1	85	4	1	1	1	2	1	1292	1333	0	1400	2	0	1	1	1	1	1	5
Sabah067	997	41	1	2	1	1	2	1	1	1	1	1	0	1	1	1	1	1	1	1	1	1	1	100	4	2	4	1	1	2	900	883	0	480	999	0	1	1	1	1	1	5
Sabah068	998	51	1	2	2	3	2	1	1	1	2	1	0	1	1	1	1	1	1	1	1	1	1	999	4	2	3	1	1	2	2092	913	0	720	1	0	1	1	1	1	1	5
Sabah069	999	33	1	2	1	1	2	1	1	2	2	2	0	1	1	1	1	1	1	1	1	1	1	60	4	2	3	1	2	2	1700	900	0	827	1	0	1	1	1	1	1	5
Sabah070	1000	999	999	2	1	1	4	2	3	1	1	2	1	1	1	1	1	1	1	1	1	1	1	100	4	1	4	1	1	2	1092	733	0	1000	2	1	1	1	1	1	1	5
Sabah071	1001	45	1	2	1	1	2	1	1	2	1	1	0	2	1	1	1	1	1	1	1	1	1	85	4	2	1	1	2	1	2592	2633	0	1280	1	0	1	1	1	1	1	5
Sabah072	1002	34	1	2	1	1	2	1	1	2	1	2	0	999	2	2	1	1	1	1	1	1	1	80	4	2	1	1	2	4	5092	5133	100	1800	999	0	1	1	1	1	1	5
Sabah073	1003	35	1	2	1	1	2	1	1	3	2	2	0	1	1	1	1	1	2	1	2	2	0.880113	90	4	2	1	1	3	2	2700	1000	300	1470	1	0	1	1	2	1	2	7
Sabah074	1004	63	2	1	1	1	2	1	1	1	1	2	2	1	1	1	1	1	2	1	1	2	0.951807	90	4	1	3	1	1	4	1592	1333	150	1200	2	2	1	1	2	1	1	6
Sabah075	1005	42	1	2	1	1	2	1	1	2	1	2	1	1	1	1	1	1	1	1	1	1	1	90	4	2	2	1	2	4	2292	2333	200	1350	1	1	1	1	1	1	1	5
Sabah076	1006	30	1	1	1	1	2	1	1	1	2	1	0	1	1	1	2	1	1	1	1	2	0.918799	100	4	1	3	1	1	4	1537	133	0	600	1	0	2	1	1	1	1	6
Sabah077	1007	56	1	1	1	1	2	1	1	1	1	1	0	1	1	1	2	1	2	2	1	2	0.789922	90	4	1	3	1	1	3	1800	1633	700	1820	1	0	2	1	2	2	1	8
Sabah078	1008	41	1	1	1	1	2	1	1	1	1	2	1	1	1	1	2	1	2	2	2	2	0.718228	80	4	1	2	1	2	2	1292	1433	0	995	2	1	2	1	2	2	2	9
Sabah079	1009	57	1	1	1	1	2	1	1	2	1	2	3	1	1	1	1	1	1	2	2	2	0.847622	50	4	1	1	1	2	3	2083	1833	200	1830	2	4	1	1	1	2	2	7
Sabah080	1010	34	1	1	1	1	2	1	1	2	1	2	1	1	1	1	1	1	1	2	2	2	0.669371	100	4	1	2	1	2	2	3000	1633	100	2770	1	1	1	1	1	4	2	9
Sabah081	1011	54	1	1	1	1	4	2	3	2	1	2	1	3	1	2	1	1	1	2	2	2	0.847622	100	4	1	1	1	2	1	3000	3633	1000	2450	1	1	1	1	1	2	2	7
Sabah082	1012	27	1	1	1	1	2	1	1	3	1	1	0	1	1	1	1	1	1	1	1	1	1	80	4	1	4	1	3	2	2000	1133	200	1180	2	0	1	1	1	1	1	5
Sabah083	1013	29	1	1	1	1	1	2	2	3	1	1	0	1	1	1	1	1	1	1	1	1	1	80	4	2	1	1	3	4	3000	1133	100	800	3	0	1	1	1	1	1	5
Sabah084	1014	56	1	2	1	1	3	2	3	4	1	1	0	2	1	1	1	1	1	1	1	1	1	80	4	1	1	1	3	1	3070	3133	0	1450	2	0	1	1	1	1	1	5
Sabah085	1015	27	1	1	1	1	1	2	2	3	1	2	1	1	1	1	1	1	1	1	1	1	1	75	4	2	1	1	3	1	1433	1467	600	1400	1	1	1	1	1	1	1	5
Sabah086	1016	39	1	1	1	1	2	1	1	2	1	1	0	1	1	1	1	1	2	2	2	2	0.776171	80	4	1	3	1	2	4	1892	1833	300	1830	2	0	1	1	2	2	3	9
Sabah087	1017	34	1	1	1	1	2	1	1	3	2	2	1	1	1	1	1	2	1	1	1	2	0.937605	999	4	2	3	2	3	2	1300	2233	0	1075	2	1	1	2	1	1	1	6
Sabah088	1018	27	1	1	1	1	2	1	1	3	1	2	1	1	1	1	1	1	2	1	1	2	0.951807	80	4	1	2	1	3	2	2092	1433	200	2200	1	1	1	1	2	1	1	6
Sabah089	1019	27	1	2	1	1	4	2	3	2	1	1	0	1	1	1	2	1	1	1	1	2	0.918799	90	4	2	3	1	2	2	1742	2283	100	700	1	0	2	1	1	1	1	6
Sabah090	1020	34	1	2	1	1	2	1	1	3	2	1	0	2	1	1	2	2	2	2	2	2	0.544185	95	4	2	1	2	3	3	2283	2633	300	1900	1	0	3	3	3	3	3	15
Sabah091	1021	31	1	1	1	1	2	1	1	2	1	1	0	2	1	1	1	1	1	1	1	1	1	50	4	1	2	1	2	2	3500	3133	0	2900	2	0	1	1	1	1	1	5
Sabah092	1022	59	1	2	1	1	3	2	3	1	2	2	1	1	1	1	2	2	2	2	2	2	0.544185	100	4	1	2	2	1	2	1000	1000	0	650	999	1	3	3	3	3	3	15
Sabah093	1023	30	1	1	1	1	1	2	2	3	2	1	0	1	1	1	1	1	1	1	1	1	1	80	4	2	2	1	3	2	2500	2133	100	2155	1	0	1	1	1	1	1	5
Sabah094	1024	61	2	2	1	1	2	1	1	1	1	2	1	3	1	1	1	1	1	2	1	2	0.919316	100	4	1	1	1	2	3	3000	3400	0	2200	1	1	1	1	1	2	1	6
Sabah095	1025	41	1	2	1	1	2	1	1	3	2	1	0	2	1	1	1	1	1	1	1	1	1	50	4	2	1	2	3	1	3000	3133	0	2560	1	0	1	1	1	1	1	5
Sabah096	1026	31	1	1	1	1	2	1	1	2	1	1	0	1	1	1	1	1	1	1	1	1	1	80	4	1	1	1	2	1	1600	2233	200	1977	2	0	1	1	1	1	1	5
Sabah097	1027	34	1	1	1	1	3	2	3	2	1	1	0	1	1	1	1	1	1	1	1	1	1	100	4	1	3	1	2	2	2500	2433	200	1850	1	0	1	1	1	1	1	5
Sabah098	1028	27	1	2	1	1	2	1	1	3	2	1	0	1	1	1	1	1	1	1	1	1	1	70	4	2	1	1	3	1	3837	1933	0	1730	1	0	1	1	1	1	1	5
Sabah099	1029	67	2	2	1	1	2	1	1	2	1	2	1	1	1	1	2	1	2	1	1	2	0.854972	100	4	2	1	1	2	2	1650	1783	0	1680	2	1	2	1	3	1	1	8
Sabah100	1030	31	1	1	1	1	1	2	2	4	1	1	0	1	1	1	1	1	1	1	1	1	1	80	4	1	1	1	3	1	2537	2167	0	2150	1	0	1	1	1	1	1	5
Sabah101	1031	38	1	2	1	1	4	2	3	1	1	1	0	1	1	1	1	1	1	1	1	1	1	90	4	1	3	1	1	1	1225	800	0	5490	1	0	1	1	1	1	1	5
Sabah102	1032	64	2	1	1	1	4	2	3	999	2	2	3	1	1	1	2	2	2	2	2	2	0.655834	85	4	1	3	1	999	2	2000	999	0	2083.3	2	3	2	2	2	2	2	10
Sabah103	1033	42	1	1	1	1	2	1	1	999	2	2	2	1	1	1	2	2	2	2	2	2	0.655834	98	4	1	1	1	999	2	970	999	0	3220	1	2	2	2	2	2	2	10
Sabah104	1034	68	2	1	1	1	3	2	3	2	2	2	1	1	1	1	2	2	2	2	2	2	0.655834	50	4	1	1	2	2	1	1420	67	0	2200	1	1	2	2	2	2	2	10
Sabah105	1035	53	1	1	1	1	2	1	1	1	2	1	0	1	1	1	2	2	2	2	2	2	0.655834	98	4	1	3	1	1	1	950	999	0	1370	999	0	2	2	2	2	2	10
Sabah106	1036	60	2	2	1	1	3	2	3	1	1	2	1	1	1	1	2	2	2	2	2	2	0.655834	80	4	1	1	1	1	4	670	67	0	950	3	1	2	2	2	2	2	10
Sabah107	1037	43	1	1	1	1	2	1	1	1	1	2	2	1	1	1	2	2	2	2	2	2	0.655834	90	4	1	2	1	2	2	1300	1300	0	1170	2	2	2	2	2	2	2	10
Sabah108	1038	56	1	2	1	1	3	2	3	1	1	1	0	1	1	1	2	2	2	2	2	2	0.655834	90	4	1	1	2	1	3	500	133	0	3460	999	0	2	2	2	2	2	10
Sabah109	1039	57	1	1	1	1	2	1	1	2	1	2	1	1	1	1	1	2	1	1	1	2	0.937605	90	4	1	1	1	2	1	2358	2042	0	1800	1	1	1	2	1	1	1	6
Sabah110	1040	61	2	1	1	1	3	2	3	1	2	1	0	1	1	1	1	2	1	1	1	2	0.937605	80	4	1	1	2	1	1	342	33	0	1150	1	0	1	2	1	1	1	6
Sabah111	1041	26	1	1	1	1	1	2	2	2	2	1	0	1	1	1	1	2	1	1	1	2	0.937605	60	4	1	1	1	2	1	1200	999	0	650	2	0	1	2	1	1	1	6
Sabah112	1042	38	1	2	1	1	1	2	2	3	1	1	0	1	1	1	1	2	1	1	1	2	0.937605	70	4	1	1	1	3	4	1500	1500	0	1200	2	0	1	2	1	1	1	6
Sabah113	1043	57	1	2	1	1	3	2	3	1	1	1	0	1	1	1	1	2	1	1	1	2	0.937605	50	4	1	1	1	1	2	892	25	0	840	2	0	1	2	1	1	1	6
Sabah114	1044	56	1	2	1	1	3	2	3	1	2	1	0	1	1	1	1	2	1	1	1	2	0.937605	95	4	1	3	2	2	2	950	999	0	700	999	0	1	2	1	1	1	6
Sabah115	1045	44	1	1	1	1	2	1	1	1	2	1	0	1	1	1	1	2	1	1	1	2	0.937605	50	4	1	1	1	1	2	1042	33	0	480	2	0	1	2	1	1	1	6
Sabah116	1046	35	1	2	1	1	1	2	2	2	2	1	0	1	1	1	1	2	1	1	1	2	0.937605	85	4	1	4	2	2	2	1000	999	0	770	3	0	1	2	1	1	1	6
Sabah117	1047	28	1	2	1	1	1	2	2	2	2	1	0	1	1	1	1	2	1	1	1	2	0.937605	70	4	1	3	1	2	3	1092	58	0	880	2	0	1	2	1	1	1	6
Sabah118	1048	41	1	1	1	1	2	1	1	2	1	1	0	1	1	1	1	2	1	1	1	2	0.937605	90	4	1	4	1	2	2	1500	1500	0	850	1	0	1	2	1	1	1	6
Sabah119	1049	62	2	1	1	1	2	1	1	1	2	1	0	1	1	1	1	2	1	1	1	2	0.937605	60	4	1	3	1	1	2	1292	33	0	1580	1	0	1	2	1	1	1	6
Sabah120	1050	35	1	2	1	1	4	2	3	2	2	1	0	1	1	1	1	2	1	1	1	2	0.937605	85	4	1	3	1	2	1	900	999	0	1390	999	0	1	2	1	1	1	6
Sabah121	1051	80	2	2	1	1	3	2	3	999	2	2	2	1	1	1	1	2	1	1	1	2	0.937605	70	4	1	1	1	999	2	1092	33	0	400	2	2	1	2	1	1	1	6
Sabah122	1052	71	2	2	1	1	3	2	3	999	1	2	1	1	1	1	1	2	1	1	1	2	0.937605	70	4	1	1	1	999	2	1092	658	0	600	2	1	1	2	1	1	1	6
Sabah123	1053	66	2	1	1	1	2	1	1	1	1	2	1	1	1	1	1	2	1	1	1	2	0.937605	70	4	1	1	1	1	2	1792	1258	0	1050	2	1	1	2	1	1	1	6
Sabah124	1054	41	1	1	1	1	2	1	1	3	1	1	0	1	1	1	1	2	1	1	1	2	0.937605	100	4	1	2	1	3	2	1500	1000	0	1570	1	0	1	2	1	1	1	6
Sabah125	1055	26	1	1	1	1	1	2	2	2	2	1	0	1	1	1	1	2	1	1	1	2	0.937605	70	4	1	2	1	2	1	1200	999	0	1030	2	0	1	2	1	1	1	6
Sabah126	1056	27	1	1	1	1	2	1	1	2	2	1	0	1	1	1	2	2	2	2	2	2	0.567443	70	4	1	1	1	2	2	1200	133	100	830	2	0	3	3	3	3	2	14
Sabah127	1057	43	1	1	1	1	2	1	1	2	2	1	0	1	1	1	1	2	2	1	1	2	0.889412	87	4	1	1	1	2	2	1400	500	0	1285	1	0	1	2	2	1	1	7
Sabah128	1058	24	1	2	1	1	1	2	2	1	1	1	0	1	1	1	1	1	1	1	1	1	1	50	4	2	1	1	1	2	1200	1267	0	550	2	0	1	1	1	1	1	5
Sabah129	1059	29	1	1	1	1	1	2	2	1	1	1	0	1	1	1	1	1	1	1	1	1	1	90	4	1	4	1	1	2	600	133	200	727	3	0	1	1	1	1	1	5
Sabah130	1060	45	1	1	1	1	2	1	1	2	1	1	0	1	1	1	1	1	1	1	1	1	1	95	4	1	1	1	2	2	2592	1333	300	950	1	0	1	1	1	1	1	5
Sabah131	1061	26	1	1	1	1	1	2	2	4	1	1	0	1	1	1	1	1	1	1	1	1	1	70	4	1	3	1	3	3	1500	1067	100	910	2	0	1	1	1	1	1	5
Sabah132	1062	25	1	1	1	1	1	2	2	4	1	1	0	1	1	1	1	1	1	1	1	1	1	80	4	2	1	1	3	1	1000	1067	100	1000	999	0	1	1	1	1	1	5
Sabah133	1063	26	1	1	1	1	1	2	2	4	1	1	0	1	1	1	1	1	1	1	1	1	1	90	4	1	3	1	3	3	2000	2067	200	1095	2	0	1	1	1	1	1	5
Sabah134	1064	26	1	1	1	1	1	2	2	4	1	1	0	1	1	1	1	1	1	1	1	1	1	80	4	1	3	1	3	2	2000	2067	100	1110	3	0	1	1	1	1	1	5
Sabah135	1065	24	1	2	1	1	1	2	2	4	2	1	0	1	1	1	1	1	1	1	1	1	1	80	4	1	3	1	3	1	1200	67	0	800	2	0	1	1	1	1	1	5
Sabah136	1066	53	1	1	1	1	2	1	1	1	1	1	0	1	1	1	1	1	1	1	1	1	1	80	4	1	4	1	2	2	1000	1000	150	700	999	0	1	1	1	1	1	5
Sabah137	1067	31	1	2	1	1	4	2	3	1	1	1	0	1	1	1	1	1	1	1	1	1	1	70	4	1	2	1	1	1	1292	1333	100	1200	1	0	1	1	1	1	1	5
Sabah138	1068	22	1	2	1	1	1	2	2	3	1	1	0	1	1	1	1	1	1	1	1	1	1	80	4	2	3	1	3	4	1200	733	100	980	1	0	1	1	1	1	1	5
Sabah139	1069	24	1	2	1	1	1	2	2	2	1	1	0	1	1	1	1	1	1	1	1	1	1	70	4	2	3	1	2	2	1300	1300	100	730	1	0	1	1	1	1	1	5
Sabah140	1070	22	1	2	1	1	1	2	2	3	1	2	0	1	1	1	1	1	1	1	1	1	1	95	4	2	3	1	3	2	1000	1042	200	460	1	0	1	1	1	1	1	5
Sabah141	1071	45	1	2	1	1	2	1	1	2	1	1	0	1	1	1	1	1	1	1	1	1	1	100	4	2	1	2	2	1	2092	2333	200	1875	1	0	1	1	1	1	1	5
Sabah142	1072	27	1	1	1	1	1	2	2	3	1	1	0	1	1	1	1	1	1	1	1	1	1	90	4	1	1	1	3	3	1529	1567	600	1450	2	0	1	1	1	1	1	5
Sabah143	1073	58	1	1	1	1	1	2	2	1	1	2	1	3	1	1	2	1	1	2	1	2	0.838115	50	4	1	1	1	1	2	2283	3233	1000	1550	1	1	2	1	1	2	1	7
Sabah144	1074	27	1	2	1	1	2	1	1	4	1	1	0	1	1	1	1	1	1	1	1	1	1	70	4	2	2	1	3	2	2492	1833	200	1200	1	0	1	1	1	1	1	5
Sabah145	1075	27	1	1	1	1	2	1	1	3	1	1	0	2	1	1	1	1	1	1	1	1	1	90	4	1	3	1	3	2	1550	2967	400	1230	2	0	1	1	1	1	1	5
Sabah146	1076	38	1	2	1	1	4	2	3	1	2	1	0	1	1	1	1	1	1	1	1	1	1	50	4	1	3	1	1	2	1225	300	0	1100	1	0	1	1	1	1	1	5
Sabah147	1077	26	1	1	1	1	1	2	2	2	2	1	0	1	1	1	1	1	1	1	1	1	1	80	4	1	1	1	2	2	1200	350	300	650	1	0	1	1	1	1	1	5
Sabah148	1078	38	1	2	1	1	1	2	2	3	1	1	0	1	1	1	1	1	1	1	1	1	1	80	4	1	1	1	3	2	1500	1500	400	1200	2	0	1	1	1	1	1	5
Sabah149	1079	28	1	2	1	1	1	2	2	2	2	1	0	1	1	1	1	1	1	1	1	1	1	95	4	1	3	1	2	2	1092	58	200	880	2	0	1	1	1	1	1	5
Sabah150	1080	26	1	1	1	1	1	2	2	2	2	1	0	1	1	1	1	1	1	1	1	1	1	90	4	1	2	1	2	2	1200	999	200	1030	1	0	1	1	1	1	1	5
Sabah151	1081	60	2	1	1	1	2	1	1	2	1	2	0	1	1	1	1	1	1	1	1	1	1	100	4	1	1	1	2	2	3092	1633	200	2245	1	0	1	1	1	1	1	5
Sabah152	1082	25	1	1	1	1	2	1	1	2	1	2	1	1	1	1	1	1	1	1	1	1	1	80	4	1	2	1	2	2	1492	633	0	650	2	1	1	1	1	1	1	5
Sabah153	1083	21	1	1	1	1	2	1	1	1	1	2	0	1	1	1	1	1	1	1	1	1	1	70	4	1	1	1	1	2	800	133	0	460	2	0	1	1	1	1	1	5
Sabah154	1084	26	1	1	1	1	2	1	1	2	1	2	1	1	1	1	1	1	2	1	2	2	0.880113	100	4	1	1	1	2	2	1000	133	0	550	2	1	1	1	2	1	2	7
Sabah155	1085	26	1	1	1	1	1	2	2	1	1	2	1	1	1	1	1	1	2	1	1	2	0.951807	95	4	1	3	1	1	2	1500	433	0	580	1	1	1	1	2	1	1	6
Sabah156	1086	30	1	1	1	1	2	1	1	1	1	2	0	1	1	1	1	1	1	1	1	1	1	80	4	1	1	1	1	999	1200	108	0	480	1	0	1	1	1	1	1	5
Sabah157	1087	58	1	1	1	1	2	1	1	1	2	2	0	1	1	1	2	1	1	1	1	2	0.918799	100	4	1	1	1	1	2	1000	133	0	570	2	0	2	1	1	1	1	6
Sabah158	1088	50	1	1	1	1	2	1	1	1	1	2	0	1	1	1	2	1	2	2	1	2	0.789922	75	4	1	4	1	1	2	92	133	0	270	1	0	2	1	2	2	1	8
Sabah159	1089	64	2	1	1	1	2	1	1	2	1	2	1	1	1	1	2	1	2	2	2	2	0.718228	98	4	1	1	1	2	2	1592	133	0	350	2	1	2	1	2	2	2	9
Sabah160	1090	41	1	1	1	1	2	1	1	1	1	2	0	1	1	1	1	1	1	2	2	2	0.847622	90	4	2	1	1	1	2	1142	133	0	500	2	0	1	1	1	2	2	7
Sabah161	1091	47	1	1	1	1	2	1	1	2	1	1	0	1	1	1	1	1	1	2	2	2	0.669371	90	4	1	1	1	2	2	1300	133	0	380	1	0	1	1	1	4	2	9
Sabah162	1092	60	2	2	1	1	3	2	3	1	1	2	0	1	1	1	1	1	1	2	2	2	0.847622	60	4	2	1	2	1	1	92	1333	0	400	2	0	1	1	1	2	2	7
Sabah163	1093	53	1	2	1	1	4	2	3	999	1	2	0	1	1	1	1	1	1	1	1	1	1	65	4	1	1	1	999	2	1200	133	0	370	1	0	1	1	1	1	1	5
Sabah164	1094	40	1	2	1	1	2	1	1	1	2	2	0	1	1	1	1	1	1	1	1	1	1	80	4	2	1	2	1	2	92	83	0	400	1	0	1	1	1	1	1	5
Sabah165	1095	47	1	1	1	1	1	2	2	2	1	2	0	1	1	1	1	1	1	1	1	1	1	75	4	1	1	1	2	2	1200	67	0	400	1	0	1	1	1	1	1	5
Sabah166	1096	34	1	1	1	1	1	2	2	2	2	2	1	1	1	1	1	1	1	1	1	1	1	75	4	1	2	2	2	2	992	133	0	400	999	1	1	1	1	1	1	5
Sabah167	1097	34	1	2	1	1	2	1	1	2	1	2	0	1	1	1	1	1	2	2	2	2	0.776171	85	4	2	1	1	2	2	1042	133	0	840	2	0	1	1	2	2	3	9
Sabah168	1098	22	1	2	1	1	2	1	1	2	1	2	0	1	1	1	1	2	1	1	1	2	0.937605	70	4	2	1	1	2	2	92	133	0	390	2	0	1	2	1	1	1	6
Sabah169	1099	25	1	1	1	1	2	1	1	2	2	2	2	1	1	1	1	1	2	1	1	2	0.951807	98	4	1	1	2	2	2	999	133	0	500	2	2	1	1	2	1	1	6
Sabah170	1100	41	1	1	1	1	2	1	1	2	2	2	2	1	1	1	2	1	1	1	1	2	0.918799	92	4	1	1	2	2	1	500	133	0	400	2	2	2	1	1	1	1	6
Sabah171	1101	32	1	2	1	1	2	1	1	1	2	2	1	1	1	1	2	2	2	2	2	2	0.544185	60	4	2	1	1	1	3	1300	133	0	320	1	1	3	3	3	3	3	15
Sabah172	1102	52	1	1	1	1	2	1	1	1	2	2	0	1	1	1	1	1	1	1	1	1	1	62	4	1	1	2	1	2	800	133	0	450	2	0	1	1	1	1	1	5
Sabah173	1103	24	1	1	1	1	2	1	1	2	2	2	1	1	1	1	2	2	2	2	2	2	0.544185	60	4	1	2	1	2	3	1292	999	0	250	2	1	3	3	3	3	3	15
Sabah174	1104	49	1	1	1	1	2	1	1	1	2	2	1	1	1	1	1	1	1	1	1	1	1	80	4	1	1	2	1	3	892	133	0	200	2	1	1	1	1	1	1	5
Sabah175	1105	48	1	1	1	1	2	1	1	2	2	2	0	1	1	1	1	1	1	2	1	2	0.919316	100	4	1	3	1	2	2	1592	133	0	330	2	0	1	1	1	2	1	6
Selangor001	1106	32	1	2	999	#NULL!	3	2	3	1	1	1	0	1	1	1	1	1	1	1	1	1	1	98	5	1	3	1	1	2	1600	1200	0	2335	2	0	1	1	1	1	1	5
Selangor002	1107	51	1	1	1	1	2	1	1	2	2	2	1	1	1	1	1	1	1	1	1	1	1	70	5	1	4	1	2	2	3100	999	300	900	3	1	1	1	1	1	1	5
Selangor003	1108	41	1	1	1	1	2	1	1	2	2	2	1	1	1	1	1	1	1	1	1	1	1	70	5	1	3	1	2	2	2292	1650	100	1250	1	1	1	1	1	1	1	5
Selangor004	1109	70	2	1	1	1	2	1	1	1	2	2	0	1	1	1	1	1	1	1	2	2	0.928306	80	5	1	3	1	1	2	800	800	100	1150	2	0	1	1	1	1	2	6
Selangor005	1110	31	1	2	1	1	2	1	1	4	1	1	0	1	1	1	1	1	1	1	2	2	0.928306	89	5	1	3	1	3	2	999	133	100	1410	2	0	1	1	1	1	2	6
Selangor006	1111	75	2	1	999	#NULL!	2	1	1	1	1	1	0	1	1	1	1	2	2	1	1	2	0.889412	80	5	1	3	1	1	2	1300	1400	0	465	1	0	1	2	2	1	1	7
Selangor007	1112	999	999	1	1	1	2	1	1	4	2	1	0	1	1	1	1	1	1	1	1	1	1	80	5	1	3	1	3	2	4400	1400	0	5950	2	0	1	1	1	1	1	5
Selangor008	1113	42	1	2	1	1	2	1	1	1	2	1	0	1	1	1	1	1	1	1	1	1	1	90	5	1	3	2	1	2	1600	1600	0	3800	2	0	1	1	1	1	1	5
Selangor009	1114	999	999	1	1	1	2	1	1	2	1	2	1	1	1	1	1	1	1	1	1	1	1	60	5	1	1	1	2	2	2000	2000	0	2000	2	1	1	1	1	1	1	5
Selangor010	1115	47	1	1	1	1	2	1	1	2	1	1	0	1	1	1	1	1	1	1	1	1	1	95	5	1	3	1	2	2	1132	1150	0	3400	1	0	1	1	1	1	1	5
Selangor011	1116	52	1	1	1	1	2	1	1	2	1	1	0	1	1	1	1	1	1	1	1	1	1	80	5	1	2	1	2	3	483	483	0	850	999	0	1	1	1	1	1	5
Selangor012	1117	56	1	1	1	1	2	1	1	1	2	1	0	1	1	1	1	1	1	1	1	1	1	100	5	1	1	2	2	2	133	133	0	1100	2	0	1	1	1	1	1	5
Selangor013	1118	33	1	2	1	1	2	1	1	2	2	1	0	1	1	1	1	1	1	1	1	1	1	100	5	1	3	2	2	2	1083	1083	100	1115	2	0	1	1	1	1	1	5
Selangor014	1119	40	1	1	1	1	2	1	1	2	1	2	1	1	1	1	1	1	1	1	1	1	1	90	5	1	3	1	2	2	2000	1933	200	1950	2	1	1	1	1	1	1	5
Selangor015	1120	65	2	1	1	1	2	1	1	4	2	1	0	1	1	1	1	1	1	1	1	1	1	80	5	1	1	2	3	2	999	999	0	1483.3	2	0	1	1	1	1	1	5
Selangor016	1121	51	1	1	1	1	2	1	1	1	1	1	0	1	1	1	1	1	1	1	1	1	1	65	5	1	3	1	2	2	2400	2400	0	1830	1	0	1	1	1	1	1	5
Selangor017	1122	30	1	2	1	1	2	1	1	1	2	1	0	1	1	1	1	1	1	1	1	1	1	80	5	2	3	2	2	2	1100	883	0	1680	2	0	1	1	1	1	1	5
Selangor018	1123	999	999	1	1	1	2	1	1	1	2	2	0	1	1	1	2	1	1	1	1	2	0.918799	80	5	1	1	2	1	2	1642	1642	150	2230	2	0	2	1	1	1	1	6
Selangor019	1124	57	1	2	1	1	2	1	1	2	2	2	2	1	1	1	2	1	2	2	1	2	0.721773	98	5	1	1	1	2	2	2083	1083	150	950	2	2	3	1	3	3	1	11
Selangor020	1125	40	1	2	999	#NULL!	2	1	1	1	2	2	1	1	1	1	1	1	1	1	1	1	1	100	5	2	3	2	1	2	1500	783	300	1470	1	1	1	1	1	1	1	5
Selangor021	1126	34	1	2	999	#NULL!	3	2	3	1	2	1	0	1	1	1	1	1	1	2	1	2	0.919316	80	5	1	3	1	1	2	1000	999	0	1440	2	0	1	1	1	2	1	6
Selangor022	1127	23	1	1	1	1	1	2	2	2	1	1	0	1	1	1	1	1	1	1	1	1	1	100	5	1	3	1	2	2	1200	1242	0	1230	1	0	1	1	1	1	1	5
Selangor023	1128	51	1	1	1	1	2	1	1	1	1	2	1	1	1	1	2	1	1	1	1	2	0.918799	60	5	1	1	1	1	2	1592	1500	100	1875	2	1	2	1	1	1	1	6
Selangor024	1129	27	1	2	1	1	2	1	1	1	2	1	0	1	1	1	1	1	1	1	1	1	1	100	5	2	3	2	1	2	1200	583	300	1670	2	0	1	1	1	1	1	5
Selangor025	1130	42	1	1	1	1	2	1	1	2	1	1	0	1	1	1	1	1	1	1	1	1	1	100	5	1	3	1	2	2	3000	1633	0	3250	1	0	1	1	1	1	1	5
Selangor026	1131	34	1	2	1	1	2	1	1	2	2	1	0	1	1	1	1	1	1	1	1	1	1	80	5	2	3	1	2	2	2592	2500	0	700	1	0	1	1	1	1	1	5
Selangor027	1132	56	1	1	2	2	2	1	1	1	1	1	0	1	1	1	2	1	1	2	1	2	0.838115	100	5	1	3	1	2	3	1500	1133	300	1600	2	0	2	1	1	2	1	7
Selangor028	1133	32	1	2	1	1	2	1	1	2	1	1	0	3	1	1	1	1	1	1	1	1	1	999	5	2	3	1	2	3	4200	3333	200	3150	2	0	1	1	1	1	1	5
Selangor029	1134	40	1	1	1	1	2	1	1	3	1	1	0	2	1	1	1	1	1	1	1	1	1	95	5	1	4	1	3	3	4000	3042	150	3690	2	0	1	1	1	1	1	5
Selangor030	1135	21	1	2	1	1	2	1	1	2	1	2	1	1	1	1	1	1	1	1	1	1	1	85	5	1	2	1	2	1	1200	1200	0	570	2	1	1	1	1	1	1	5
Selangor031	1136	75	2	1	1	1	2	1	1	2	1	2	3	1	1	1	2	1	2	2	2	2	0.497027	90	5	2	1	1	2	4	2833	2433	1500	3700	1	4	4	1	3	3	2	13
Selangor032	1137	50	1	2	1	1	2	1	1	2	2	1	0	2	1	1	1	1	1	2	2	2	0.847622	90	5	2	3	2	2	2	3000	3000	300	2245	1	0	1	1	1	2	2	7
Selangor033	1138	39	1	2	999	#NULL!	2	1	1	1	2	1	0	1	1	1	1	1	1	1	1	1	1	90	5	2	3	2	1	2	1050	999	0	2000	2	0	1	1	1	1	1	5
Selangor034	1139	39	1	2	1	1	2	1	1	2	1	2	0	2	1	1	1	1	1	2	1	2	0.919316	55	5	2	4	1	2	2	2400	2533	0	3070	1	0	1	1	1	2	1	6
Selangor035	1140	54	1	2	1	1	3	2	3	1	2	2	0	1	1	1	2	2	2	2	2	2	0.471269	65	5	1	2	2	1	2	1050	333	100	1290	2	0	2	2	2	3	4	13
Selangor036	1141	46	1	2	1	1	2	1	1	2	1	2	1	1	1	1	1	1	1	2	1	2	0.919316	95	5	1	1	1	2	3	1583	1583	100	830	2	1	1	1	1	2	1	6
Selangor037	1142	23	1	2	1	1	2	1	1	1	1	1	0	1	1	1	1	1	1	1	1	1	1	80	5	1	1	1	2	3	1800	1800	0	#NULL!	3	0	1	1	1	1	1	5
Selangor038	1143	38	1	2	1	1	2	1	1	1	2	1	0	3	1	1	1	1	1	1	2	2	0.905048	75	5	1	3	1	1	3	3600	3200	0	1590	2	0	1	1	1	1	3	7
Selangor039	1144	46	1	2	1	1	2	1	1	1	2	1	0	1	1	1	1	1	1	1	1	1	1	70	5	1	1	2	2	2	1000	1083	0	1285	2	0	1	1	1	1	1	5
Selangor040	1145	36	1	2	999	#NULL!	2	1	1	1	2	1	0	1	1	1	1	1	1	1	1	1	1	70	5	2	3	2	1	2	2092	1633	0	1690	1	0	1	1	1	1	1	5
Selangor041	1146	42	1	1	1	1	2	1	1	3	1	1	0	2	1	1	1	1	1	1	1	1	1	60	5	1	3	1	3	2	2600	2733	200	2460	1	0	1	1	1	1	1	5
Selangor042	1147	25	1	2	1	1	2	1	1	3	1	1	0	1	1	1	1	1	1	1	1	1	1	80	5	2	3	2	3	3	1200	1300	0	2050	2	0	1	1	1	1	1	5
Selangor043	1148	999	999	1	1	1	2	1	1	4	1	1	0	3	1	1	1	1	1	1	1	1	1	80	5	1	1	1	3	1	3700	3700	0	2927	999	0	1	1	1	1	1	5
Selangor044	1149	999	999	2	1	1	2	1	1	1	2	1	0	1	1	1	1	1	1	1	1	1	1	75	5	2	1	2	2	2	1000	1000	0	300	2	0	1	1	1	1	1	5
Selangor045	1150	999	999	1	1	1	2	1	1	1	2	2	1	2	1	1	1	1	1	2	1	2	0.919316	60	5	1	1	2	2	2	3070	3083	200	1010	3	1	1	1	1	2	1	6
Selangor046	1151	29	1	2	1	1	2	1	1	2	1	2	1	1	1	1	1	1	1	1	1	1	1	70	5	2	3	1	2	2	1000	1083	100	1100	1	1	1	1	1	1	1	5
Selangor047	1152	40	1	2	1	1	2	1	1	1	2	1	0	1	1	1	1	1	1	1	1	1	1	90	5	1	3	1	1	4	2200	999	0	1520	1	0	1	1	1	1	1	5
Selangor048	1153	34	1	2	1	1	2	1	1	999	1	2	1	1	1	1	1	1	1	1	1	1	1	80	5	2	3	1	999	2	1600	1300	0	1370	2	1	1	1	1	1	1	5
Selangor049	1154	28	1	1	1	1	1	2	2	3	2	1	0	1	1	1	1	1	1	1	1	1	1	95	5	2	3	1	3	2	3500	750	1000	1760	2	0	1	1	1	1	1	5
Selangor050	1155	23	1	2	999	#NULL!	999	2	#NULL!	999	2	1	0	1	1	1	999	999	999	999	999	999	0	60	5	2	3	2	999	1	999	999	0	#NULL!	3	0	999	999	999	999	999	999
Selangor051	1156	26	1	1	1	1	2	1	1	4	1	1	0	1	1	1	1	1	1	1	1	1	1	85	5	1	3	1	3	1	833	833	1000	#NULL!	3	0	1	1	1	1	1	5
Selangor052	1157	26	1	2	1	1	2	1	1	3	1	2	0	999	2	1	1	1	1	2	2	2	0.847622	70	5	2	3	1	3	1	14550	6800	500	3575	999	0	1	1	1	2	2	7
Selangor053	1158	50	1	1	1	1	2	1	1	2	1	1	0	1	1	1	1	1	1	1	1	1	1	80	5	2	1	1	2	2	1900	1900	300	#NULL!	2	0	1	1	1	1	1	5
Selangor054	1159	26	1	2	1	1	1	2	2	4	1	1	0	1	1	1	1	1	1	1	1	1	1	100	5	1	4	1	3	2	1670	1800	200	#NULL!	1	0	1	1	1	1	1	5
Selangor055	1160	51	1	1	2	3	2	1	1	1	1	2	2	1	1	1	1	1	1	1	1	1	1	99	5	2	3	1	1	3	1300	1300	0	930	1	2	1	1	1	1	1	5
Selangor056	1161	999	999	1	999	#NULL!	1	2	2	1	1	1	0	1	1	1	1	1	1	1	1	1	1	100	5	2	3	1	2	2	1160	1190	200	880	1	0	1	1	1	1	1	5
Selangor057	1162	45	1	1	2	2	1	2	2	1	1	2	0	1	1	1	1	1	2	2	2	2	0.776171	100	5	2	3	1	2	1	200	200	0	850	2	0	1	1	2	2	3	9
Selangor058	1163	31	1	1	2	3	2	1	1	1	1	1	0	1	1	1	1	1	1	1	1	1	1	80	5	1	3	1	2	2	1600	133	0	1560	2	0	1	1	1	1	1	5
Selangor059	1164	45	1	1	2	2	2	1	1	2	2	1	0	1	1	1	1	1	1	1	1	1	1	80	5	1	3	1	2	1	2500	999	500	1920	1	0	1	1	1	1	1	5
Selangor060	1165	42	1	1	2	3	1	2	2	2	2	1	0	1	1	1	1	1	1	1	1	1	1	80	5	2	3	1	2	1	2000	999	500	1000	2	0	1	1	1	1	1	5
Selangor061	1166	45	1	1	1	1	2	1	1	2	1	1	0	1	1	1	1	1	1	1	1	1	1	90	5	1	3	1	2	2	2500	2000	100	2460	1	0	1	1	1	1	1	5
Selangor062	1167	45	1	2	2	2	1	2	2	2	1	1	0	3	1	1	1	1	1	1	1	1	1	90	5	1	3	1	2	3	3500	3500	0	1450	2	0	1	1	1	1	1	5
Selangor063	1168	42	1	1	2	3	2	1	1	2	2	1	0	1	1	1	1	1	1	1	1	1	1	90	5	1	3	1	2	3	1400	999	0	1120	1	0	1	1	1	1	1	5
Selangor064	1169	70	2	2	2	2	1	2	2	1	2	2	0	1	1	1	1	1	1	1	1	1	1	80	5	1	4	2	2	4	4000	2000	0	800	2	0	1	1	1	1	1	5
Selangor065	1170	74	2	1	2	2	2	1	1	3	2	2	2	2	1	1	1	1	1	2	2	2	0.847622	90	5	2	1	2	3	3	3000	3042	0	500	1	2	1	1	1	2	2	7
Selangor066	1171	38	1	2	1	1	2	1	1	3	1	1	0	999	2	2	1	1	1	1	1	1	1	80	5	2	1	1	3	2	12000	12000	3000	7850	3	0	1	1	1	1	1	5
Selangor067	1172	27	1	2	1	1	999	2	#NULL!	2	1	1	0	1	1	1	1	1	1	1	1	1	1	75	5	2	3	1	2	3	3500	2050	500	2520	2	0	1	1	1	1	1	5
Selangor068	1173	59	1	1	999	#NULL!	2	1	1	2	1	1	0	3	1	1	1	1	1	1	1	1	1	90	5	1	1	1	2	1	4200	3900	0	2945	1	0	1	1	1	1	1	5
Selangor069	1174	58	1	1	1	1	2	1	1	1	1	2	2	1	1	1	1	1	1	2	2	2	0.847622	60	5	1	1	1	2	1	2300	2333	0	3670	1	2	1	1	1	2	2	7
Selangor070	1175	32	1	2	999	#NULL!	2	1	1	2	1	1	0	1	1	1	1	1	1	2	1	2	0.919316	70	5	2	1	1	2	1	2100	2100	0	2050	1	0	1	1	1	2	1	6
Selangor071	1176	45	1	2	2	3	2	1	1	1	1	2	0	1	1	1	1	1	1	2	2	2	0.821448	90	5	1	1	1	1	2	1200	1267	0	1490	1	0	1	1	1	3	2	8
Selangor072	1177	33	1	2	1	1	2	1	1	3	1	1	0	2	1	1	1	1	1	2	2	2	0.847622	85	5	1	3	1	3	3	3292	2890	300	2330	2	0	1	1	1	2	2	7
Selangor073	1178	52	1	2	1	1	2	1	1	3	2	2	1	1	1	1	1	1	1	2	1	2	0.919316	100	5	2	1	2	3	1	2525	1233	200	1605	1	1	1	1	1	2	1	6
Selangor074	1179	41	1	2	2	3	2	1	1	1	1	1	0	1	1	1	1	1	1	2	2	2	0.689231	80	5	2	1	1	2	2	4100	1200	1	5121	2	0	1	1	1	2	4	9
Selangor075	1180	34	1	2	2	2	2	1	1	1	1	1	0	999	2	1	1	1	1	1	2	2	0.928306	98	5	2	1	1	2	1	7500	5500	0	3010	2	0	1	1	1	1	2	6
Selangor076	1181	37	1	1	2	2	1	2	2	2	1	1	0	2	1	1	1	1	1	1	1	1	1	80	5	1	1	1	2	1	3050	3000	1	3260	3	0	1	1	1	1	1	5
Selangor077	1182	43	1	2	2	3	2	1	1	3	1	1	0	4	1	1	2	1	1	1	1	2	0.892457	80	5	1	1	1	3	2	7600	4000	0	7268	2	0	3	1	1	1	1	7
Selangor078	1183	55	1	1	2	2	2	1	1	1	1	1	0	1	1	1	1	1	1	1	1	1	1	80	5	1	1	1	2	2	2100	999	0	2000	1	0	1	1	1	1	1	5
Selangor079	1184	34	1	2	1	1	2	1	1	2	1	1	0	999	2	1	1	1	1	1	1	1	1	80	5	2	1	1	2	4	5500	5583	200	2700	999	0	1	1	1	1	1	5
Selangor080	1185	30	1	2	2	3	2	1	1	2	1	2	1	1	1	1	1	1	1	1	1	1	1	90	5	2	1	1	2	2	1883	1850	0	2475	2	1	1	1	1	1	1	5
Selangor081	1186	77	2	1	2	2	3	2	3	1	2	2	2	1	1	1	1	1	1	1	1	1	1	85	5	1	2	1	1	3	1300	300	0	320	1	2	1	1	1	1	1	5
Selangor082	1187	27	1	2	999	#NULL!	3	2	3	1	2	1	0	1	1	1	1	1	1	1	1	1	1	90	5	1	3	1	2	999	1200	500	300	1029	1	0	1	1	1	1	1	5
Selangor083	1188	60	2	2	999	#NULL!	3	2	3	1	2	1	0	1	1	1	1	1	1	2	2	2	0.824364	50	5	2	3	2	1	2	1350	1350	0	1332	1	0	1	1	1	2	3	8
Selangor084	1189	50	1	2	2	3	2	1	1	4	1	2	1	1	1	1	1	1	1	1	1	1	1	100	5	2	1	1	3	2	999	999	0	10866.7	1	1	1	1	1	1	1	5
Selangor085	1190	45	1	1	1	1	2	1	1	4	1	1	0	999	2	2	1	1	1	1	1	1	1	50	5	1	1	1	3	2	8000	8000	500	8000	2	0	1	1	1	1	1	5
Selangor086	1191	40	1	1	1	1	2	1	1	3	1	1	0	999	2	1	1	1	1	1	1	1	1	80	5	1	3	1	3	2	5000	5000	600	2150	2	0	1	1	1	1	1	5
Selangor087	1192	999	999	2	1	1	2	1	1	4	1	1	0	2	1	1	1	1	1	1	1	1	1	90	5	1	3	1	3	2	2700	2833	500	2300	1	0	1	1	1	1	1	5
Selangor088	1193	26	1	1	1	1	2	1	1	4	1	1	0	2	1	1	1	1	1	1	1	1	1	95	5	1	3	1	3	3	2850	2933	0	2785	1	0	1	1	1	1	1	5
Selangor089	1194	47	1	1	999	#NULL!	999	2	#NULL!	2	1	2	2	999	2	1	1	1	1	2	2	2	0.847622	95	5	1	1	1	2	4	7050	5333	0	1300	3	2	1	1	1	2	2	7
Selangor090	1195	52	1	2	1	1	2	1	1	2	2	1	0	1	1	1	1	1	1	1	1	1	1	100	5	2	1	2	2	3	2570	2500	200	400	1	0	1	1	1	1	1	5
Selangor091	1196	999	999	2	1	1	2	1	1	2	1	1	0	1	1	1	1	1	1	1	1	1	1	80	5	2	3	1	2	4	2000	1800	100	860	3	0	1	1	1	1	1	5
Selangor092	1197	34	1	1	1	1	2	1	1	2	1	2	1	2	1	1	2	1	1	2	2	2	0.740079	80	5	1	3	1	2	3	3000	3000	200	2785	1	1	3	1	1	2	2	9
Selangor093	1198	32	1	2	1	1	2	1	1	2	1	1	0	1	1	1	1	1	1	2	1	2	0.919316	95	5	1	3	1	2	2	2500	1500	0	2350	1	0	1	1	1	2	1	6
Selangor094	1199	999	999	1	1	1	2	1	1	2	1	1	0	1	1	1	1	1	1	2	2	2	0.821448	60	5	1	3	1	2	2	1400	1250	100	1000	1	0	1	1	1	3	2	8
Selangor095	1200	52	1	2	1	1	3	2	3	2	2	1	0	1	1	1	1	1	1	1	1	1	1	90	5	1	3	1	2	2	1192	433	200	2360	1	0	1	1	1	1	1	5
Selangor096	1201	29	1	2	1	1	1	2	2	2	2	1	0	1	1	1	1	1	1	1	1	1	1	100	5	2	3	1	2	2	900	999	50	691	1	0	1	1	1	1	1	5
Selangor097	1202	28	1	1	1	1	2	1	1	4	1	2	0	999	2	1	1	1	1	1	2	2	0.769915	90	5	1	3	1	3	3	8550	5417	#NULL!	6130	1	0	1	1	1	1	4	8
Selangor098	1203	24	1	2	2	3	1	2	2	2	1	1	0	1	1	1	1	1	1	1	1	1	1	80	5	1	1	1	2	2	2000	2042	500	800	2	0	1	1	1	1	1	5
Selangor099	1204	50	1	2	1	1	2	1	1	3	1	1	0	999	2	1	1	1	1	1	1	1	1	99	5	1	1	1	3	2	6000	6000	1000	950	2	0	1	1	1	1	1	5
Selangor100	1205	62	2	1	1	1	2	1	1	4	2	1	0	1	1	1	1	1	1	1	1	1	1	80	5	1	1	2	3	2	500	500	1000	950	2	0	1	1	1	1	1	5
Selangor101	1206	72	2	1	1	1	2	1	1	4	2	1	0	1	1	1	1	1	1	2	1	2	0.919316	80	5	1	1	2	3	4	2300	2300	1000	800	1	0	1	1	1	2	1	6
Selangor102	1207	43	1	1	2	3	1	2	2	3	1	1	0	2	1	1	1	1	1	1	1	1	1	80	5	2	3	1	3	2	3000	3042	400	850	1	0	1	1	1	1	1	5
Selangor103	1208	35	1	1	2	3	2	1	1	2	1	1	0	2	1	1	1	1	1	1	1	1	1	999	5	1	1	1	2	2	2800	2883	400	1100	1	0	1	1	1	1	1	5
Selangor104	1209	44	1	2	2	2	2	1	1	1	1	2	2	999	2	1	1	1	1	1	1	1	1	80	5	1	1	1	2	2	5500	5500	1000	1050	1	2	1	1	1	1	1	5
Selangor105	1210	38	1	1	1	1	1	2	2	4	1	1	0	1	1	1	1	1	1	1	1	1	1	80	5	1	3	1	3	2	2192	990	0	1158	1	0	1	1	1	1	1	5
Selangor106	1211	33	1	2	1	1	1	2	2	4	1	2	2	3	1	1	1	1	1	1	2	2	0.905048	80	5	1	4	1	3	2	3500	3542	500	3150	999	2	1	1	1	1	3	7
Selangor107	1212	30	1	1	1	1	2	1	1	4	1	1	0	4	1	1	1	1	1	1	1	1	1	60	5	1	3	1	3	4	4000	4166	300	1250	2	0	1	1	1	1	1	5
Selangor108	1213	23	1	2	1	1	1	2	2	4	1	1	0	1	1	1	1	1	1	1	1	1	1	90	5	1	3	1	3	4	3000	2000	500	720	1	0	1	1	1	1	1	5
Selangor109	1214	37	1	1	1	1	2	1	1	4	1	1	0	999	2	1	1	1	1	2	1	2	0.919316	90	5	1	3	1	3	3	6000	6000	500	900	2	0	1	1	1	2	1	6
Selangor110	1215	46	1	1	1	1	2	1	1	3	1	1	0	1	1	1	1	1	1	1	1	1	1	95	5	1	3	1	3	2	3000	1000	500	900	3	0	1	1	1	1	1	5
Selangor111	1216	53	1	1	1	1	2	1	1	1	1	1	0	4	1	1	1	1	1	1	1	1	1	80	5	1	1	1	2	2	7000	4225	1000	1000	2	0	1	1	1	1	1	5
Selangor112	1217	47	1	1	1	1	2	1	1	3	1	1	0	2	1	1	1	1	1	1	1	1	1	60	5	1	1	1	3	2	5000	3000	500	940	1	0	1	1	1	1	1	5
Selangor113	1218	45	1	2	1	1	2	1	1	3	1	1	0	2	1	1	1	1	1	1	1	1	1	90	5	1	3	1	3	999	3000	3125	500	800	3	0	1	1	1	1	1	5
Selangor114	1219	47	1	1	1	1	2	1	1	3	1	1	0	3	1	1	1	1	1	1	1	1	1	80	5	1	3	1	3	2	3600	3600	500	700	999	0	1	1	1	1	1	5
Selangor115	1220	48	1	1	1	1	2	1	1	3	1	1	0	2	1	1	1	1	1	2	1	2	0.919316	80	5	1	3	1	3	4	3000	3083	500	1100	3	0	1	1	1	2	1	6
Selangor116	1221	67	2	1	1	1	3	2	3	3	1	1	0	1	1	1	1	1	1	1	1	1	1	85	5	1	1	1	3	3	2570	1542	500	650	1	0	1	1	1	1	1	5
Selangor117	1222	43	1	2	1	1	3	2	3	1	1	1	0	1	1	1	1	1	1	1	1	1	1	90	5	1	3	1	1	3	583	625	300	700	3	0	1	1	1	1	1	5
Selangor118	1223	54	1	1	1	1	2	1	1	2	1	1	0	3	1	1	1	1	1	1	1	1	1	70	5	1	1	1	2	2	6100	3300	500	950	2	0	1	1	1	1	1	5
Selangor119	1224	24	1	2	1	1	1	2	2	3	1	1	0	1	1	1	1	1	1	1	1	1	1	90	5	1	1	1	3	3	2000	2042	500	550	2	0	1	1	1	1	1	5
Selangor120	1225	50	1	1	1	1	4	2	3	3	1	1	0	1	1	1	1	1	1	1	1	1	1	50	5	1	3	1	3	4	1892	1842	500	800	2	0	1	1	1	1	1	5
Selangor121	1226	38	1	1	1	1	2	1	1	2	1	1	0	1	1	1	1	1	1	1	1	1	1	60	5	1	3	1	2	3	2070	1325	300	800	2	0	1	1	1	1	1	5
Selangor122	1227	47	1	2	1	1	3	2	3	999	1	1	0	1	1	1	2	1	1	1	2	2	0.847105	90	5	1	3	1	999	4	2192	1383	0	150	999	0	2	1	1	1	2	7
Selangor123	1228	27	1	1	1	1	1	2	2	4	1	1	0	1	1	1	1	1	1	1	1	1	1	90	5	1	2	1	3	2	2400	2400	500	2200	1	0	1	1	1	1	1	5
Selangor124	1229	44	1	1	1	1	2	1	1	3	1	1	0	999	2	2	1	1	1	1	1	1	1	100	5	1	3	1	3	4	10000	10000	1000	15190	1	0	1	1	1	1	1	5
Selangor125	1230	34	1	1	1	1	2	1	1	4	1	1	0	2	1	1	1	1	1	1	1	1	1	90	5	1	3	1	3	3	3000	3133	100	2700	3	0	1	1	1	1	1	5
Selangor126	1231	23	1	2	1	1	1	2	2	3	1	2	1	1	1	1	1	1	1	2	2	2	0.821448	90	5	2	1	1	3	1	1800	1800	400	3330	1	1	1	1	1	3	2	8
Selangor127	1232	49	1	1	1	1	2	1	1	3	1	1	0	3	1	1	1	1	1	1	1	1	1	80	5	1	3	1	3	4	4862	3733	300	2400	999	0	1	1	1	1	1	5
Selangor128	1233	23	1	1	1	1	2	1	1	2	1	1	0	1	1	1	1	1	1	1	1	1	1	88	5	1	3	1	2	2	1333	1333	0	1300	1	0	1	1	1	1	1	5
Selangor129	1234	21	1	1	1	1	2	1	1	2	1	1	0	1	1	1	1	1	1	2	2	2	0.847622	90	5	1	3	1	2	2	2250	2250	100	1583	1	0	1	1	1	2	2	7
Selangor130	1235	25	1	1	1	1	2	1	1	4	1	1	0	1	1	1	1	1	1	1	1	1	1	90	5	1	3	1	3	2	3200	1883	100	1350	999	0	1	1	1	1	1	5
Selangor131	1236	42	1	1	1	1	2	1	1	2	1	1	0	3	1	1	1	1	1	1	1	1	1	80	5	1	3	1	2	3	5342	3433	0	4290	2	0	1	1	1	1	1	5
Selangor132	1237	48	1	1	1	1	2	1	1	2	1	2	1	999	2	2	1	1	1	1	1	1	1	70	5	1	3	1	2	3	7212	7120	800	7567	2	1	1	1	1	1	1	5
Selangor133	1238	38	1	1	1	1	1	2	2	999	1	2	0	2	1	1	1	1	1	1	1	1	1	80	5	1	4	1	999	4	3000	3000	500	2050	1	0	1	1	1	1	1	5
Selangor134	1239	47	1	2	2	2	3	2	3	2	2	1	0	1	1	1	1	1	1	2	2	2	0.821448	90	5	1	3	1	2	2	5392	1800	0	3634	999	0	1	1	1	3	2	8
Selangor135	1240	56	1	1	2	2	2	1	1	1	1	2	0	2	1	1	1	1	1	2	1	2	0.919316	95	5	2	3	1	1	3	3000	3083	0	3200	2	0	1	1	1	2	1	6
Selangor136	1241	37	1	1	2	3	2	1	1	2	1	1	0	2	1	1	1	1	2	1	2	2	0.880113	58	5	1	3	1	2	2	1783	2591	0	4280	1	0	1	1	2	1	2	7
Selangor137	1242	52	1	1	2	2	4	2	3	2	1	1	0	2	1	1	1	1	1	2	2	2	0.847622	100	5	1	1	1	2	3	3000	3133	0	3950	3	0	1	1	1	2	2	7
Selangor138	1243	35	1	2	1	1	3	2	3	2	1	1	0	1	1	1	1	1	1	2	1	2	0.919316	90	5	1	3	1	2	4	1925	2316	400	2205	2	0	1	1	1	2	1	6
Selangor139	1244	81	2	2	999	#NULL!	3	2	3	2	2	2	1	3	1	1	1	1	1	1	1	1	1	80	5	1	2	2	2	4	3300	3300	0	2250	2	1	1	1	1	1	1	5
Selangor140	1245	30	1	1	2	3	2	1	1	4	1	1	0	4	1	1	1	1	1	1	1	1	1	85	5	2	1	1	3	3	4800	4800	0	4080	999	0	1	1	1	1	1	5
Selangor141	1246	70	2	1	2	2	2	1	1	1	2	2	1	1	1	1	2	2	2	2	1	2	0.639137	90	5	1	1	2	2	2	892	933	0	630	2	1	3	3	3	3	1	13
Selangor142	1247	74	2	1	2	2	2	1	1	1	2	1	0	1	1	1	1	1	1	1	1	1	1	100	5	1	1	2	2	2	892	933	0	680	2	0	1	1	1	1	1	5
Selangor143	1248	52	1	1	2	3	2	1	1	1	1	2	1	1	1	1	1	1	1	1	1	1	1	90	5	1	3	1	2	3	3092	83	0	2650	1	1	1	1	1	1	1	5
Selangor144	1249	75	2	2	1	1	3	2	3	3	2	2	1	999	2	1	2	1	2	2	1	2	0.789922	70	5	1	1	2	3	2	5000	5000	300	3050	1	1	2	1	2	2	1	8
Selangor145	1250	60	2	1	999	#NULL!	2	1	1	4	1	2	1	999	2	1	1	1	1	1	1	1	1	100	5	1	1	1	3	4	6000	6000	1000	5380	2	1	1	1	1	1	1	5
Selangor146	1251	24	1	1	1	1	2	1	1	3	1	1	0	2	1	1	2	1	1	1	1	2	0.892457	80	5	1	3	1	3	3	3450	2767	100	1900	999	0	3	1	1	1	1	7
Selangor147	1252	999	999	1	1	1	2	1	1	3	1	1	0	999	2	1	1	1	1	1	1	1	1	80	5	1	3	1	3	2	5000	5000	500	2400	2	0	1	1	1	1	1	5
Selangor148	1253	28	1	1	1	1	1	2	2	4	1	1	0	1	1	1	1	1	1	2	2	2	0.847622	98	5	1	3	1	3	2	3050	1500	200	1550	3	0	1	1	1	2	2	7
Selangor149	1254	48	1	1	1	1	2	1	1	2	2	1	0	2	1	1	1	1	1	1	1	1	1	90	5	1	1	1	2	2	8000	2583	100	6710	2	0	1	1	1	1	1	5
Selangor150	1255	35	1	2	1	1	2	1	1	3	1	2	1	2	1	1	1	1	1	1	1	1	1	90	5	1	3	1	3	3	4400	2850	350	3280	2	1	1	1	1	1	1	5
Selangor151	1256	27	1	1	1	1	1	2	2	3	1	2	1	1	1	1	1	1	1	1	1	1	1	60	5	1	3	1	3	3	1833	1800	1000	1600	1	1	1	1	1	1	1	5
Selangor152	1257	32	1	2	1	1	1	2	2	4	1	1	0	1	1	1	1	1	1	1	1	1	1	80	5	2	4	1	3	2	1380	1422	200	1286	1	0	1	1	1	1	1	5
Selangor153	1258	24	1	1	1	1	1	2	2	4	1	1	0	1	1	1	1	1	1	1	1	1	1	50	5	1	3	1	3	3	1800	1842	300	400	1	0	1	1	1	1	1	5
Selangor154	1259	999	999	1	1	1	2	1	1	3	1	1	0	2	1	1	1	1	1	1	1	1	1	999	5	1	3	1	3	4	3092	2642	300	2100	1	0	1	1	1	1	1	5
Selangor155	1260	29	1	2	1	1	2	1	1	3	1	1	0	1	1	1	1	1	1	1	1	1	1	80	5	1	3	1	3	1	2470	1800	100	1380	1	0	1	1	1	1	1	5
Selangor156	1261	29	1	2	1	1	2	1	1	4	1	1	0	4	1	1	1	1	1	1	1	1	1	80	5	2	4	1	3	4	6000	4567	1000	4450	2	0	1	1	1	1	1	5
Selangor157	1262	43	1	1	1	1	2	1	1	2	1	2	3	2	1	1	1	1	2	2	2	2	0.383664	80	5	1	3	1	2	4	3070	3000	0	510	1	3	1	1	2	5	4	13
Selangor158	1263	39	1	2	1	1	3	2	3	3	1	1	0	1	1	1	1	1	1	1	1	1	1	80	5	1	1	1	3	3	2800	1800	500	950	1	0	1	1	1	1	1	5
Selangor159	1264	29	1	2	1	1	2	1	1	4	1	1	0	999	2	1	1	1	1	1	1	1	1	60	5	2	3	1	3	2	5600	5600	0	1360	2	0	1	1	1	1	1	5
Selangor160	1265	43	1	1	1	1	1	2	2	3	1	1	0	2	1	1	1	1	1	1	1	1	1	90	5	1	3	1	3	3	3000	3000	500	1100	3	0	1	1	1	1	1	5
Selangor161	1266	38	1	2	1	1	3	2	3	2	1	1	0	1	1	1	1	1	1	1	1	1	1	80	5	1	3	1	2	3	2200	2225	500	550	1	0	1	1	1	1	1	5
Selangor162	1267	50	1	1	1	1	2	1	1	2	1	2	2	3	1	1	1	1	1	1	1	1	1	70	5	1	3	1	2	4	4200	3225	1000	910	2	2	1	1	1	1	1	5
Selangor163	1268	57	1	1	1	1	2	1	1	1	1	1	0	1	1	1	1	1	1	1	1	1	1	50	5	1	3	1	2	3	1700	1700	0	800	2	0	1	1	1	1	1	5
Selangor164	1269	43	1	1	1	1	2	1	1	3	1	1	0	1	1	1	1	1	1	1	1	1	1	60	5	1	3	1	3	2	3000	2125	300	1050	1	0	1	1	1	1	1	5
Selangor165	1270	45	1	1	1	1	1	2	2	2	1	1	0	1	1	1	1	1	1	1	1	1	1	80	5	1	3	1	2	2	1942	2067	200	1300	2	0	1	1	1	1	1	5
Selangor166	1271	46	1	1	1	1	2	1	1	3	1	1	0	4	1	1	1	1	1	1	1	1	1	90	5	1	3	1	3	3	3000	4125	500	1200	2	0	1	1	1	1	1	5
Selangor167	1272	45	1	1	1	1	2	1	1	2	1	1	0	1	1	1	1	1	1	2	1	2	0.919316	75	5	1	3	1	2	2	2200	2242	400	800	1	0	1	1	1	2	1	6
Selangor168	1273	46	1	1	1	1	2	1	1	2	1	2	1	2	1	1	1	1	1	1	1	1	1	100	5	1	1	1	2	4	3200	3100	0	750	999	1	1	1	1	1	1	5
Selangor169	1274	33	1	1	1	1	3	2	3	1	1	1	0	1	1	1	1	1	1	1	1	1	1	100	5	1	3	1	1	3	1700	1742	400	1000	1	0	1	1	1	1	1	5
Selangor170	1275	44	1	1	1	1	2	1	1	4	1	1	0	999	2	2	1	1	1	1	1	1	1	95	5	1	1	1	3	4	7000	7000	0	7000	2	0	1	1	1	1	1	5
Selangor171	1276	61	2	1	1	1	2	1	1	3	2	2	1	1	1	1	1	1	1	1	1	1	1	80	5	1	3	1	3	4	5200	83	0	1850	1	1	1	1	1	1	1	5
Selangor172	1277	47	1	2	1	1	2	1	1	4	1	1	0	999	2	2	1	1	1	1	1	1	1	90	5	1	3	1	3	3	20000	15000	10000	3283.33	999	0	1	1	1	1	1	5
Selangor173	1278	34	1	1	1	1	2	1	1	4	1	1	0	999	2	2	1	1	1	1	1	1	1	70	5	1	3	1	3	3	15000	15000	200	10583.3	1	0	1	1	1	1	1	5
Selangor174	1279	48	1	2	1	1	2	1	1	4	1	1	0	999	2	2	1	1	1	1	1	1	1	80	5	1	1	1	3	2	10000	10000	1000	10200	999	0	1	1	1	1	1	5
Selangor175	1280	25	1	1	2	2	1	2	2	4	1	1	0	999	2	1	1	1	1	1	1	1	1	60	5	1	3	1	3	2	6000	6042	0	4000	2	0	1	1	1	1	1	5
Selangor176	1281	59	1	1	2	2	2	1	1	2	1	1	0	999	2	1	1	1	1	1	1	1	1	100	5	1	1	1	2	2	9000	5200	0	5500	999	0	1	1	1	1	1	5
Selangor177	1282	48	1	1	1	1	2	1	1	4	1	1	0	1	1	1	1	1	1	1	1	1	1	90	5	1	1	1	3	3	1500	1542	0	1500	2	0	1	1	1	1	1	5
Selangor178	1283	46	1	1	1	1	2	1	1	3	1	1	0	999	2	2	1	1	1	1	1	1	1	90	5	1	1	1	3	2	9000	9000	500	7533.33	1	0	1	1	1	1	1	5
Selangor179	1284	48	1	2	1	1	2	1	1	4	1	1	0	999	2	2	1	1	1	1	1	1	1	80	5	1	1	1	3	3	12000	12000	0	8908.3	999	0	1	1	1	1	1	5
Selangor180	1285	43	1	1	1	1	2	1	1	4	1	2	2	999	2	2	1	1	1	1	2	2	0.928306	80	5	1	1	1	3	2	19000	19000	200	14180	999	2	1	1	1	1	2	6
Selangor181	1286	38	1	2	1	1	2	1	1	4	1	2	1	999	2	2	1	1	1	2	1	2	0.919316	80	5	1	1	1	3	2	20000	20000	500	13400	999	1	1	1	1	2	1	6
Selangor182	1287	999	999	2	1	1	2	1	1	2	1	2	2	2	1	1	1	1	1	1	1	1	1	90	5	1	3	1	2	3	2800	2633	100	3940	1	2	1	1	1	1	1	5
Selangor183	1288	59	1	1	1	1	2	1	1	2	1	2	0	3	1	1	2	1	2	2	1	2	0.789922	85	5	1	1	1	2	2	3600	3492	150	4500	2	0	2	1	2	2	1	8
Selangor184	1289	27	1	2	1	1	1	2	2	4	1	2	0	999	2	1	1	1	2	2	2	2	0.783795	95	5	2	4	1	3	2	6092	6000	500	1200	2	0	1	1	3	2	2	9
Selangor185	1290	37	1	1	1	1	2	1	1	4	1	1	0	3	1	1	1	1	1	2	2	2	0.821448	80	5	1	3	1	3	2	3375	3430	200	3830	2	0	1	1	1	3	2	8
Selangor186	1291	41	1	1	1	1	2	1	1	4	1	1	0	999	2	2	1	1	1	1	1	1	1	50	5	1	3	1	3	4	8000	8000	300	5860	2	0	1	1	1	1	1	5
Selangor187	1292	30	1	2	1	1	2	1	1	3	1	1	0	999	2	2	2	1	1	2	1	2	0.838115	70	5	1	3	1	3	3	7851	7851	500	6130	999	0	2	1	1	2	1	7
Selangor188	1293	30	1	2	2	3	2	1	1	1	2	1	0	2	1	1	1	1	1	1	1	1	1	80	5	2	3	2	1	1	2500	2633	0	1380	1	0	1	1	1	1	1	5
Selangor189	1294	42	1	1	1	1	2	1	1	3	1	1	0	4	1	1	1	1	1	1	1	1	1	80	5	1	1	1	3	2	4500	4500	500	2200	2	0	1	1	1	1	1	5
Selangor190	1295	57	1	1	2	2	2	1	1	2	1	1	0	2	1	1	1	1	1	1	1	1	1	100	5	1	3	1	2	4	3070	3133	150	1570	3	0	1	1	1	1	1	5
Selangor191	1296	37	1	2	1	1	2	1	1	3	1	1	0	999	2	2	1	1	1	1	1	1	1	80	5	1	3	1	3	2	7570	7633	250	3210	2	0	1	1	1	1	1	5
Selangor192	1297	30	1	2	1	1	2	1	1	4	1	1	0	3	1	1	1	1	1	1	1	1	1	70	5	1	3	1	3	2	3800	3800	500	3350	1	0	1	1	1	1	1	5
Selangor193	1298	27	1	2	1	1	2	1	1	1	1	1	0	999	2	2	1	1	1	1	1	1	1	60	5	1	3	1	1	4	7500	7633	150	2350	3	0	1	1	1	1	1	5
Selangor194	1299	33	1	1	2	3	2	1	1	3	1	1	0	4	1	1	1	1	1	1	1	1	1	100	5	1	3	1	3	2	4500	4633	0	4350	2	0	1	1	1	1	1	5
Selangor195	1300	46	1	2	1	1	2	1	1	4	1	1	0	4	1	1	1	1	1	1	1	1	1	90	5	1	1	1	3	2	4350	4342	500	4200	2	0	1	1	1	1	1	5
Selangor196	1301	33	1	2	2	2	2	1	1	2	1	1	0	999	2	1	1	1	1	1	1	1	1	90	5	1	1	1	2	3	5500	5500	500	5150	3	0	1	1	1	1	1	5
Selangor197	1302	37	1	1	1	1	2	1	1	3	1	1	0	999	2	1	1	1	1	1	1	1	1	999	5	1	3	1	3	3	5392	5433	500	5120	2	0	1	1	1	1	1	5
Selangor198	1303	40	1	2	1	1	2	1	1	3	2	1	0	999	2	1	1	1	1	1	1	1	1	90	5	2	1	2	3	4	5000	5000	200	4850	1	0	1	1	1	1	1	5
Selangor199	1304	67	2	1	1	1	2	1	1	999	2	2	2	1	1	1	2	2	2	2	1	2	0.675012	80	5	1	1	2	999	3	1500	1500	400	690	2	2	3	2	2	3	1	11
Selangor200	1305	30	1	1	1	1	1	2	2	4	1	1	0	4	1	1	1	1	1	1	1	1	1	80	5	1	3	1	3	3	4300	4300	500	3720	2	0	1	1	1	1	1	5
Selangor201	1306	58	1	2	1	1	2	1	1	2	2	2	2	1	1	1	1	1	1	2	2	2	0.824364	95	5	1	1	1	2	4	1800	300	0	2610	2	2	1	1	1	2	3	8
Selangor202	1307	50	1	1	1	1	2	1	1	3	1	2	1	4	1	1	1	1	1	1	1	1	1	70	5	1	1	1	3	4	4000	4133	0	5320	2	1	1	1	1	1	1	5
Selangor203	1308	33	1	2	1	1	2	1	1	4	1	1	0	999	2	1	1	1	1	1	1	1	1	85	5	1	3	1	3	4	5050	5092	100	3120	999	0	1	1	1	1	1	5
Selangor204	1309	35	1	1	1	1	2	1	1	2	1	1	0	4	1	1	1	1	1	1	1	1	1	99	5	1	3	1	2	2	4200	4333	150	3320	2	0	1	1	1	1	1	5
Selangor205	1310	56	1	1	2	2	2	1	1	1	1	1	0	4	1	1	1	1	1	1	1	1	1	80	5	1	2	1	1	2	4092	4133	0	1780	2	0	1	1	1	1	1	5
Selangor206	1311	42	1	1	2	2	2	1	1	2	1	1	0	999	2	1	1	1	1	1	1	1	1	70	5	1	1	1	2	1	6000	6000	500	3800	2	0	1	1	1	1	1	5
Selangor207	1312	32	1	2	2	3	2	1	1	3	1	1	0	4	1	1	1	1	1	1	1	1	1	100	5	1	3	1	3	1	4000	4133	0	2550	2	0	1	1	1	1	1	5
Selangor208	1313	43	1	1	1	1	2	1	1	2	1	1	0	2	1	1	1	1	1	1	1	1	1	92	5	1	3	1	2	1	2633	2633	100	1655	1	0	1	1	1	1	1	5
Selangor209	1314	33	1	2	1	1	2	1	1	4	1	1	0	999	2	1	1	1	1	1	1	1	1	100	5	2	1	1	3	2	6500	6542	1000	5500	2	0	1	1	1	1	1	5
Selangor210	1315	36	1	1	1	1	2	1	1	4	1	1	0	4	1	1	1	1	1	1	1	1	1	100	5	1	3	1	3	1	4600	4733	300	3200	2	0	1	1	1	1	1	5
Selangor211	1316	45	1	1	1	1	2	1	1	1	1	1	0	2	1	1	1	1	1	1	1	1	1	50	5	1	1	1	2	3	4000	3000	100	2850	2	0	1	1	1	1	1	5
Selangor212	1317	48	1	1	2	3	2	1	1	4	1	1	0	3	1	1	2	1	2	2	2	2	0.692054	100	5	1	1	1	3	2	4200	3833	0	4090	2	0	2	1	2	3	2	10
Selangor213	1318	30	1	2	1	1	2	1	1	3	1	1	0	999	2	1	1	1	1	1	1	1	1	50	5	1	3	1	3	2	6700	6833	0	5020	2	0	1	1	1	1	1	5
Selangor214	1319	60	2	1	1	1	2	1	1	2	1	1	0	2	1	1	1	1	1	1	1	1	1	80	5	1	1	1	2	2	2500	2633	150	4050	1	0	1	1	1	1	1	5
Selangor215	1320	38	1	1	2	3	2	1	1	1	1	1	0	1	1	1	1	1	1	1	1	1	1	55	5	2	1	1	1	2	1500	1633	100	1670	2	0	1	1	1	1	1	5
Selangor216	1321	41	1	1	2	3	2	1	1	1	1	1	0	1	1	1	1	1	1	1	1	1	1	60	5	1	1	1	2	3	2500	2500	100	4220	1	0	1	1	1	1	1	5
Selangor217	1322	999	999	1	1	1	2	1	1	2	1	1	0	1	1	1	1	1	1	1	1	1	1	100	5	1	1	1	2	2	3370	1433	100	2650	999	0	1	1	1	1	1	5
Selangor218	1323	67	2	1	1	1	2	1	1	1	2	2	2	1	1	1	1	1	2	2	1	2	0.844949	80	5	1	1	2	2	3	892	883	0	730	2	2	1	1	2	3	1	8
Selangor219	1324	66	2	2	1	1	2	1	1	2	1	2	1	4	1	1	2	1	1	2	2	2	0.766421	100	5	2	1	1	2	4	3400	4483	500	2700	2	1	2	1	1	2	2	8
Selangor220	1325	39	1	1	1	1	2	1	1	3	1	2	0	999	2	1	1	1	1	1	1	1	1	80	5	1	1	1	3	3	6900	6942	500	3350	2	0	1	1	1	1	1	5
Selangor221	1326	42	1	2	2	2	2	1	1	2	1	1	0	999	2	1	1	1	1	1	1	1	1	95	5	1	1	1	2	3	10000	6000	1000	4600	999	0	1	1	1	1	1	5
Selangor222	1327	32	1	2	1	1	2	1	1	3	1	1	0	999	2	2	1	1	1	1	1	1	1	100	5	1	3	1	3	1	7092	7133	250	2770	999	0	1	1	1	1	1	5
Selangor223	1328	34	1	2	1	1	2	1	1	4	1	1	0	999	2	1	1	1	1	1	1	1	1	95	5	2	3	1	3	2	5200	5333	100	2950	3	0	1	1	1	1	1	5
Selangor224	1329	32	1	1	1	1	2	1	1	3	1	1	0	999	2	2	1	1	1	1	1	1	1	75	5	1	3	1	3	1	9000	9083	300	2950	999	0	1	1	1	1	1	5
Selangor225	1330	45	1	1	1	1	2	1	1	3	1	2	0	999	2	2	1	1	1	1	1	1	1	70	5	1	1	1	3	3	7000	7000	1000	6300	999	0	1	1	1	1	1	5
Selangor226	1331	45	1	1	1	1	2	1	1	4	1	1	0	999	2	1	1	1	1	1	1	1	1	60	5	1	1	1	3	2	6000	6000	1000	4570	2	0	1	1	1	1	1	5
Selangor227	1332	58	1	1	2	2	2	1	1	2	2	1	0	1	1	1	1	1	1	1	1	1	1	60	5	1	1	2	2	2	3000	999	0	4650	2	0	1	1	1	1	1	5
Selangor228	1333	43	1	2	1	1	1	2	2	2	1	2	1	1	1	1	1	1	1	1	1	1	1	50	5	1	4	1	2	1	2000	2150	400	3555	2	1	1	1	1	1	1	5
Selangor229	1334	36	1	2	1	1	2	1	1	3	1	1	0	999	2	1	1	1	1	1	1	1	1	85	5	1	3	1	3	2	6000	6083	200	2810	2	0	1	1	1	1	1	5
Selangor230	1335	81	2	1	2	2	2	1	1	2	2	1	0	1	1	1	1	1	1	1	1	1	1	95	5	1	1	2	2	2	1300	1933	100	670	1	0	1	1	1	1	1	5
Selangor231	1336	35	1	2	1	1	2	1	1	2	1	1	0	999	2	1	1	1	1	1	1	1	1	100	5	1	1	1	2	1	6200	6333	500	4370	999	0	1	1	1	1	1	5
Selangor232	1337	45	1	1	1	1	2	1	1	3	1	2	3	999	2	1	2	1	2	2	1	2	0.789922	80	5	1	1	1	3	2	6000	6000	300	7750	2	3	2	1	2	2	1	8
Selangor233	1338	38	1	1	1	1	2	1	1	4	1	2	0	999	2	1	2	1	2	2	2	2	0.718228	90	5	1	1	1	3	2	6392	6433	0	1900	2	0	2	1	2	2	2	9
Selangor234	1339	37	1	1	1	1	2	1	1	3	1	2	1	999	2	2	1	1	1	1	1	1	1	95	5	1	1	1	3	3	7883	7800	0	4300	2	1	1	1	1	1	1	5
Selangor235	1340	49	1	1	1	1	2	1	1	3	1	2	1	3	1	1	1	1	1	1	1	1	1	80	5	2	1	1	3	3	3800	3800	0	3910	2	1	1	1	1	1	1	5
Selangor236	1341	39	1	1	1	1	3	2	3	4	1	1	0	999	2	1	1	1	1	1	1	1	1	75	5	1	1	1	3	3	6500	6633	0	2800	2	0	1	1	1	1	1	5
Selangor237	1342	45	1	2	1	1	2	1	1	3	1	1	0	999	2	1	1	1	1	1	1	1	1	70	5	1	1	1	3	1	6000	6133	1000	3200	999	0	1	1	1	1	1	5
Selangor238	1343	65	2	2	1	1	2	1	1	2	2	1	0	3	1	1	2	1	1	2	2	2	0.766421	98	5	1	1	2	2	4	3500	3583	500	1390	2	0	2	1	1	2	2	8
Selangor239	1344	36	1	1	1	1	2	1	1	4	1	1	0	999	2	1	1	1	1	1	1	1	1	75	5	1	1	1	3	3	6500	6500	200	2500	2	0	1	1	1	1	1	5
Selangor240	1345	27	1	2	1	1	2	1	1	4	1	1	0	999	2	1	1	1	1	1	1	1	1	90	5	1	3	1	3	2	6250	6883	300	3080	1	0	1	1	1	1	1	5
Selangor241	1346	30	1	2	1	1	2	1	1	2	1	1	0	999	2	1	1	1	1	1	1	1	1	90	5	2	3	1	2	3	6700	6742	200	3450	2	0	1	1	1	1	1	5
Selangor242	1347	49	1	2	2	2	2	1	1	1	1	1	0	3	1	1	1	1	1	1	1	1	1	70	5	1	2	1	2	3	4092	3333	0	1580	2	0	1	1	1	1	1	5
Selangor243	1348	63	2	1	2	3	2	1	1	2	2	2	1	4	1	1	1	1	1	1	1	1	1	100	5	1	3	2	2	3	4692	4733	0	3700	2	1	1	1	1	1	1	5
Selangor244	1349	43	1	1	1	1	2	1	1	4	1	1	0	999	2	1	1	1	1	1	1	1	1	90	5	1	1	1	3	3	5000	5000	250	5000	1	0	1	1	1	1	1	5
Selangor245	1350	35	1	1	1	1	2	1	1	2	1	1	0	999	2	1	1	1	1	1	1	1	1	100	5	1	3	1	2	2	5200	5333	100	2950	3	0	1	1	1	1	1	5
Selangor246	1351	49	1	2	1	1	2	1	1	4	1	2	1	4	1	1	1	1	1	1	1	1	1	80	5	1	1	1	3	1	6000	4800	1000	7350	2	1	1	1	1	1	1	5
Selangor247	1352	47	1	2	1	1	3	2	3	2	1	1	0	3	1	1	1	1	1	1	1	1	1	85	5	1	3	1	2	2	3500	3500	0	1970	2	0	1	1	1	1	1	5
Selangor248	1353	33	1	1	1	1	2	1	1	3	1	2	1	999	2	1	1	1	1	1	1	1	1	80	5	1	1	1	3	1	6000	6000	2000	4550	999	1	1	1	1	1	1	5
Selangor249	1354	56	1	2	1	1	2	1	1	2	1	2	1	4	1	1	1	1	2	1	1	2	0.951807	83	5	1	3	1	2	1	5000	4500	1500	4700	1	1	1	1	2	1	1	6
Selangor250	1355	34	1	2	1	1	2	1	1	3	1	1	0	4	1	1	1	1	1	1	1	1	1	90	5	2	1	1	3	999	4500	4500	400	4110	2	0	1	1	1	1	1	5
Selangor251	1356	33	1	1	1	1	3	2	3	3	1	1	0	2	1	1	1	1	1	1	1	1	1	100	5	1	1	1	3	2	2000	2633	1000	3041.7	2	0	1	1	1	1	1	5
Selangor252	1357	55	1	1	1	1	2	1	1	2	2	2	1	1	1	1	1	1	1	1	1	1	1	70	5	1	3	1	2	2	6560	999	700	5370	999	1	1	1	1	1	1	5
Selangor253	1358	48	1	1	1	1	2	1	1	4	1	1	0	4	1	1	1	1	1	1	1	1	1	90	5	1	1	1	3	1	4392	4342	1000	4700	2	0	1	1	1	1	1	5
Selangor254	1359	31	1	2	1	1	1	2	2	4	1	1	0	1	1	1	1	1	1	1	1	1	1	80	5	2	3	1	3	1	999	999	200	2110	1	0	1	1	1	1	1	5
Selangor255	1360	26	1	1	1	1	2	1	1	4	1	1	0	1	1	1	1	1	1	1	1	1	1	90	5	1	3	1	3	1	999	999	0	1710	2	0	1	1	1	1	1	5
Selangor256	1361	49	1	1	1	1	2	1	1	3	2	1	0	1	1	1	1	1	1	1	1	1	1	100	5	1	3	1	3	1	3092	133	300	1700	1	0	1	1	1	1	1	5
Selangor257	1362	38	1	1	1	1	2	1	1	2	1	2	1	1	1	1	1	1	1	1	1	1	1	85	5	1	1	1	2	2	92	83	100	1750	1	1	1	1	1	1	1	5
Selangor258	1363	58	1	1	1	1	2	1	1	2	1	2	1	4	1	1	1	1	1	2	1	2	0.919316	90	5	1	1	1	2	1	4300	4433	0	4020	2	1	1	1	1	2	1	6
Selangor259	1364	62	2	1	1	1	2	1	1	2	2	2	1	1	1	1	1	1	1	1	1	1	1	70	5	2	1	2	2	2	999	999	0	2650	2	1	1	1	1	1	1	5
Selangor260	1365	29	1	1	1	1	2	1	1	4	1	1	0	999	2	1	1	1	1	1	1	1	1	90	5	1	3	1	3	2	6250	5000	300	5310	2	0	1	1	1	1	1	5
Selangor261	1366	50	1	1	1	1	2	1	1	1	2	2	3	1	1	1	1	1	2	1	1	2	0.936173	85	5	1	3	1	1	1	1992	133	0	#NULL!	2	3	1	1	3	1	1	7
Selangor262	1367	51	1	2	1	1	2	1	1	3	1	1	0	4	1	1	2	1	2	1	1	2	0.870606	100	5	1	1	1	3	2	4000	4133	100	2600	2	0	2	1	2	1	1	7
Selangor263	1368	36	1	2	1	1	2	1	1	2	2	1	0	3	1	1	2	1	1	2	2	2	0.766421	85	5	2	1	2	2	2	3500	3633	0	1400	999	0	2	1	1	2	2	8
Selangor264	1369	35	1	2	2	3	2	1	1	3	1	1	0	999	2	1	1	1	1	1	1	1	1	95	5	1	3	1	3	2	5000	5133	0	3100	2	0	1	1	1	1	1	5
Selangor265	1370	51	1	1	1	1	2	1	1	2	1	2	1	999	2	2	1	1	1	1	1	1	1	90	5	1	1	1	2	2	7500	7500	1500	4140	3	1	1	1	1	1	1	5
Selangor266	1371	42	1	1	1	1	2	1	1	3	1	1	0	3	1	1	1	1	1	1	1	1	1	90	5	1	3	1	3	2	3583	3633	0	1410	2	0	1	1	1	1	1	5
Selangor267	1372	67	2	2	1	1	2	1	1	1	2	2	3	1	1	1	2	1	1	1	1	2	0.739406	90	5	1	3	2	1	2	100	100	0	530	2	4	4	1	1	1	1	8
Selangor268	1373	33	1	1	1	1	2	1	1	2	1	1	0	999	2	1	1	1	1	1	1	1	1	80	5	1	3	1	2	2	6700	6742	0	3450	2	0	1	1	1	1	1	5
Selangor269	1374	40	1	1	1	1	2	1	1	1	1	1	0	2	1	1	1	1	1	1	1	1	1	88	5	1	1	1	2	3	2500	2542	0	1530	1	0	1	1	1	1	1	5
Selangor270	1375	30	1	1	1	1	2	1	1	2	1	1	0	4	1	1	1	1	1	1	1	1	1	80	5	1	3	1	2	999	4600	4733	100	1610	1	0	1	1	1	1	1	5
Selangor271	1376	39	1	1	1	1	2	1	1	4	1	1	0	4	1	1	1	1	1	1	1	1	1	100	5	1	3	1	3	2	4550	4683	200	2520	2	0	1	1	1	1	1	5
Selangor272	1377	35	1	1	1	1	2	1	1	3	1	2	1	3	1	1	1	1	1	1	1	1	1	90	5	1	1	1	3	2	3892	3883	200	4050	2	1	1	1	1	1	1	5
Selangor273	1378	40	1	2	1	1	2	1	1	2	2	1	0	2	1	1	1	1	1	1	1	1	1	80	5	1	3	2	2	2	2500	2633	100	1455	1	0	1	1	1	1	1	5
Selangor274	1379	52	1	1	1	1	2	1	1	3	1	2	2	3	1	1	1	1	1	1	1	1	1	90	5	1	3	1	3	2	3800	3800	0	3650	2	2	1	1	1	1	1	5
Selangor275	1380	42	1	1	1	1	2	1	1	3	1	1	0	2	1	1	1	1	1	1	1	1	1	70	5	1	3	1	3	2	3050	3083	0	3150	3	0	1	1	1	1	1	5
Selangor276	1381	32	1	1	1	1	2	1	1	2	1	1	0	1	1	1	1	1	1	1	1	1	1	80	5	1	3	1	2	3	1667	1733	500	1980	2	0	1	1	1	1	1	5
Selangor277	1382	25	1	1	1	1	2	1	1	2	1	1	0	1	1	1	1	1	1	1	1	1	1	80	5	1	3	1	2	2	1450	83	0	1570	1	0	1	1	1	1	1	5
Selangor278	1383	32	1	1	1	1	2	1	1	2	2	1	0	1	1	1	1	1	1	1	1	1	1	90	5	1	3	1	2	2	3070	133	0	4150	2	0	1	1	1	1	1	5
Selangor279	1384	36	1	1	1	1	2	1	1	1	1	1	0	1	1	1	1	1	1	1	1	1	1	70	5	2	3	1	1	2	2900	1233	0	3325	1	0	1	1	1	1	1	5
Selangor280	1385	34	1	1	1	1	2	1	1	3	1	1	0	3	1	1	1	1	1	1	1	1	1	60	5	2	3	1	3	2	3500	3583	100	2700	999	0	1	1	1	1	1	5
Selangor281	1386	29	1	1	1	1	2	1	1	2	2	1	0	1	1	1	1	1	1	1	1	1	1	90	5	1	3	1	2	2	2500	133	200	1610	1	0	1	1	1	1	1	5
Selangor282	1387	28	1	1	1	1	2	1	1	1	1	1	0	1	1	1	1	1	1	1	1	1	1	80	5	1	3	1	2	2	2092	2083	0	2160	1	0	1	1	1	1	1	5
Selangor283	1388	26	1	1	1	1	2	1	1	2	1	1	0	4	1	1	1	1	1	1	1	1	1	80	5	1	3	1	2	2	4300	4433	0	3210	2	0	1	1	1	1	1	5
Selangor284	1389	38	1	1	1	1	2	1	1	2	1	1	0	1	1	1	1	1	1	1	1	1	1	80	5	1	3	1	2	2	1592	83	100	1600	2	0	1	1	1	1	1	5
Selangor285	1390	33	1	1	1	1	2	1	1	2	1	1	0	1	1	1	1	1	1	1	1	1	1	85	5	1	3	1	2	2	2100	2183	200	2440	1	0	1	1	1	1	1	5
Selangor286	1391	37	1	1	1	1	2	1	1	1	1	2	0	1	1	1	1	1	1	2	1	2	0.919316	85	5	1	3	1	2	999	3092	2000	500	2830	1	0	1	1	1	2	1	6
Selangor287	1392	70	2	2	2	3	2	1	1	1	2	2	3	1	1	1	2	2	2	2	2	2	-0.0136814	80	5	1	1	2	1	2	500	500	0	570	2	3	4	4	3	4	4	19
Selangor288	1393	65	2	2	2	3	3	2	3	1	1	1	0	1	1	1	2	1	1	2	2	2	0.743163	75	5	2	1	1	1	2	800	800	0	1520	3	0	2	1	1	2	3	9
Selangor289	1394	36	1	1	1	1	2	1	1	2	1	1	0	999	2	1	1	1	1	2	1	2	0.919316	80	5	1	1	1	2	2	5000	5000	1000	3900	1	0	1	1	1	2	1	6
Selangor290	1395	56	1	1	1	1	2	1	1	2	1	2	1	1	1	1	1	1	1	1	1	1	1	60	5	1	3	1	2	2	1992	1000	0	1410	2	1	1	1	1	1	1	5
Selangor291	1396	28	1	1	1	1	2	1	1	4	1	1	0	4	1	1	1	1	1	1	1	1	1	100	5	1	3	1	3	2	4000	4000	100	2713	2	0	1	1	1	1	1	5
Selangor292	1397	30	1	1	1	1	2	1	1	4	2	1	0	999	2	1	1	1	1	1	2	2	0.905048	100	5	1	3	1	3	1	5092	5000	50	4732	999	0	1	1	1	1	3	7
Selangor293	1398	69	2	1	1	1	2	1	1	999	2	2	2	1	1	1	1	2	2	2	1	2	0.808729	98	5	1	1	1	999	2	183	999	0	3300	2	2	1	2	2	2	1	8
Selangor294	1399	29	1	1	1	1	2	1	1	3	1	1	0	1	1	1	2	1	2	2	1	2	0.721773	60	5	1	3	1	3	1	3250	2333	500	3275	999	0	3	1	3	3	1	11
Selangor295	1400	30	1	1	1	1	2	1	1	3	1	1	0	3	1	1	1	1	1	1	1	1	1	88	5	1	3	1	3	1	3500	3633	450	2900	2	0	1	1	1	1	1	5
Selangor296	1401	36	1	1	1	1	2	1	1	2	1	1	0	3	1	1	1	1	1	1	1	1	1	90	5	1	4	1	2	2	6900	3333	200	5710.75	1	0	1	1	1	1	1	5
Selangor297	1402	31	1	1	1	1	2	1	1	2	1	1	0	1	1	1	1	1	1	1	1	1	1	100	5	1	3	2	2	2	2100	2100	0	3000	1	0	1	1	1	1	1	5
Selangor298	1403	39	1	1	1	1	2	1	1	2	1	1	0	1	1	1	1	1	1	1	1	1	1	80	5	1	3	1	2	2	4500	83	0	1290	2	0	1	1	1	1	1	5
Selangor299	1404	45	1	2	1	1	2	1	1	2	1	2	0	2	1	1	1	1	1	1	1	1	1	99	5	2	3	1	2	1	3092	3133	0	1900	1	0	1	1	1	1	1	5
Selangor300	1405	43	1	1	1	1	2	1	1	2	1	1	0	3	1	1	1	1	1	1	1	1	1	90	5	1	1	1	2	4	3800	3800	200	2490	2	0	1	1	1	1	1	5
Selangor301	1406	39	1	2	1	1	2	1	1	2	1	1	0	2	1	1	1	1	1	1	1	1	1	90	5	2	3	1	2	2	4450	3083	150	5312	2	0	1	1	1	1	1	5
Selangor302	1407	34	1	1	1	1	2	1	1	2	1	1	0	1	1	1	1	1	1	1	1	1	1	80	5	1	3	1	2	1	1900	1400	1000	4050	2	0	1	1	1	1	1	5
Selangor303	1408	36	1	2	1	1	2	1	1	2	2	1	0	1	1	1	1	1	1	1	1	1	1	95	5	2	3	1	2	2	1500	133	0	2960	2	0	1	1	1	1	1	5
Selangor304	1409	47	1	1	1	1	2	1	1	3	2	1	0	1	1	1	1	1	1	1	1	1	1	90	5	1	4	2	3	2	2850	550	0	3702	1	0	1	1	1	1	1	5
Selangor305	1410	999	999	1	1	1	2	1	1	2	1	1	0	1	1	1	1	1	1	1	1	1	1	999	5	1	3	1	2	2	2267	2333	0	2881	1	0	1	1	1	1	1	5
Selangor306	1411	26	1	1	1	1	2	1	1	2	1	1	0	4	1	1	1	1	1	1	1	1	1	75	5	1	3	1	2	1	4033	4000	200	2063	2	0	1	1	1	1	1	5
Selangor307	1412	56	1	1	1	1	2	1	1	2	2	2	2	1	1	1	2	2	2	2	2	2	0.476606	90	5	2	1	1	2	3	2000	999	100	1270	2	2	3	3	4	3	2	15
Selangor308	1413	38	1	1	1	1	2	1	1	2	1	1	0	1	1	1	1	1	1	1	1	1	1	90	5	2	3	1	2	2	2200	2283	0	3020	1	0	1	1	1	1	1	5
Selangor309	1414	34	1	1	1	1	2	1	1	2	1	2	0	1	1	1	1	1	1	1	1	1	1	80	5	2	3	1	2	3	2500	999	0	2500	1	0	1	1	1	1	1	5
Selangor310	1415	35	1	1	1	1	1	2	2	2	1	1	0	1	1	1	1	1	1	1	1	1	1	90	5	1	3	1	2	4	1600	1667	200	990	2	0	1	1	1	1	1	5
Selangor311	1416	34	1	1	2	3	2	1	1	4	1	1	0	999	2	2	1	1	1	1	1	1	1	80	5	1	1	1	3	2	9500	9500	500	7900	2	0	1	1	1	1	1	5
Selangor312	1417	43	1	1	1	1	2	1	1	2	1	2	1	3	1	1	1	1	2	2	2	2	0.799429	90	5	1	3	1	2	4	8000	3780	0	3525	1	1	1	1	2	2	2	8
Selangor313	1418	22	1	2	1	1	1	2	2	3	1	1	0	1	1	1	1	1	1	1	1	1	1	50	5	1	3	1	3	2	1200	1200	200	1530	1	0	1	1	1	1	1	5
Selangor314	1419	35	1	1	1	1	2	1	1	3	1	1	0	3	1	1	1	1	1	1	1	1	1	80	5	1	3	1	3	3	3500	3500	500	3000	2	0	1	1	1	1	1	5
Selangor315	1420	55	1	2	1	1	2	1	1	2	1	2	1	3	1	1	2	1	1	2	2	2	0.766421	70	5	1	3	1	2	2	6000	3500	200	3200	2	1	2	1	1	2	2	8
Selangor316	1421	34	1	2	1	1	2	1	1	2	1	1	0	1	1	1	1	1	1	1	1	1	1	90	5	1	3	1	2	2	3000	2500	150	2450	3	0	1	1	1	1	1	5
Selangor317	1422	45	1	1	1	1	2	1	1	3	1	1	0	1	1	1	1	1	1	1	1	1	1	70	5	1	3	1	3	2	3000	2000	100	2700	1	0	1	1	1	1	1	5
Selangor318	1423	38	1	2	1	1	2	1	1	2	1	2	2	1	1	1	1	1	1	1	1	1	1	90	5	1	3	1	2	2	1300	1300	0	600	1	2	1	1	1	1	1	5
Selangor319	1424	22	1	1	1	1	1	2	2	4	1	1	0	1	1	1	1	1	1	1	1	1	1	70	5	1	3	1	3	3	1500	1500	100	1350	2	0	1	1	1	1	1	5
Selangor320	1425	52	1	2	1	1	3	2	3	1	1	2	1	1	1	1	2	1	2	1	1	2	0.870606	90	5	1	3	1	1	3	2500	1583	0	2450	1	1	2	1	2	1	1	7
Selangor321	1426	34	1	1	1	1	2	1	1	1	2	1	0	1	1	1	1	1	1	1	1	1	1	80	5	1	1	1	1	3	2500	42	200	2250	1	0	1	1	1	1	1	5
Selangor322	1427	66	2	1	1	1	2	1	1	4	2	2	1	4	1	1	1	1	1	1	1	1	1	70	5	1	1	2	3	3	4000	4042	200	1850	1	1	1	1	1	1	1	5
Selangor323	1428	40	1	1	1	1	2	1	1	3	1	1	0	4	1	1	1	1	1	1	1	1	1	90	5	1	3	1	3	4	5000	4000	300	3700	2	0	1	1	1	1	1	5
Selangor324	1429	39	1	1	2	3	2	1	1	4	1	1	0	999	2	1	1	1	1	1	1	1	1	80	5	1	1	1	3	4	5500	5000	0	4080	999	0	1	1	1	1	1	5
Selangor325	1430	74	2	2	2	3	3	2	3	1	2	2	1	1	1	1	2	2	2	2	2	2	0.655834	60	5	1	1	2	1	4	500	500	0	550	2	1	2	2	2	2	2	10
Selangor326	1431	42	1	2	2	3	3	2	3	2	1	2	1	1	1	1	2	1	1	2	2	2	0.766421	90	5	1	4	1	2	2	2200	2267	100	1830	1	1	2	1	1	2	2	8
Selangor327	1432	50	1	1	1	1	2	1	1	4	1	1	0	2	1	1	2	2	1	2	2	2	0.704027	80	5	1	1	1	3	3	4500	3083	0	2800	2	0	2	2	1	2	2	9
Selangor328	1433	68	2	1	2	2	1	2	2	3	2	2	1	1	1	1	1	1	1	1	1	1	1	100	5	1	1	2	3	3	1300	1367	500	550	1	1	1	1	1	1	1	5
Selangor329	1434	37	1	1	1	1	2	1	1	1	2	1	0	1	1	1	1	1	1	1	1	1	1	80	5	1	3	1	2	4	3100	1267	0	1400	2	0	1	1	1	1	1	5
Selangor330	1435	50	1	1	2	3	3	2	3	2	2	2	2	1	1	1	2	2	2	2	2	2	0.655834	100	5	1	1	2	2	2	999	999	0	300	2	2	2	2	2	2	2	10
Selangor331	1436	68	2	1	2	2	2	1	1	2	2	2	1	1	1	1	2	2	2	2	2	2	0.655834	95	5	1	1	2	2	2	2400	1667	0	900	1	1	2	2	2	2	2	10
Selangor332	1437	23	1	1	1	1	1	2	2	2	1	1	0	4	1	1	1	1	1	1	1	1	1	80	5	1	3	1	2	2	5300	4600	0	2100	2	0	1	1	1	1	1	5
Selangor333	1438	53	1	1	1	1	2	1	1	3	1	2	2	1	1	1	2	1	2	2	2	2	0.718228	95	5	1	3	1	3	2	2500	1567	0	2470	1	2	2	1	2	2	2	9
Selangor334	1439	63	2	1	1	1	2	1	1	3	2	2	3	2	1	1	2	2	2	2	2	2	0.629492	60	5	1	1	2	3	2	2800	2800	300	1230	1	4	3	2	2	2	2	11
Selangor335	1440	45	1	1	2	2	2	1	1	3	1	1	0	2	1	1	1	1	1	1	1	1	1	85	5	1	1	1	3	2	3500	2567	200	3330	2	0	1	1	1	1	1	5
Selangor336	1441	999	999	1	2	2	2	1	1	3	2	2	3	1	1	1	1	1	1	1	2	2	0.928306	80	5	1	1	2	3	2	4000	999	0	4400	2	8	1	1	1	1	2	6
Selangor337	1442	30	1	1	1	1	2	1	1	4	1	2	0	999	2	2	1	1	1	1	1	1	1	90	5	1	1	1	3	2	8600	8600	3700	5100	2	0	1	1	1	1	1	5
Selangor338	1443	36	1	1	2	2	2	1	1	4	1	2	0	999	2	1	1	1	1	1	1	1	1	90	5	1	1	1	3	2	8000	6500	200	6250	999	0	1	1	1	1	1	5
Selangor339	1444	35	1	1	1	1	2	1	1	3	1	2	1	3	1	1	1	1	1	1	1	1	1	70	5	1	3	1	3	2	4500	3567	300	3150	2	1	1	1	1	1	1	5
Selangor340	1445	45	1	1	1	1	2	1	1	3	1	1	0	2	1	1	1	1	1	1	1	1	1	80	5	1	3	1	3	4	3050	3083	200	1750	3	0	1	1	1	1	1	5
Selangor341	1446	40	1	1	1	1	2	1	1	3	1	1	0	2	1	1	1	1	1	1	1	1	1	80	5	1	1	1	3	4	2592	2633	0	3730	1	0	1	1	1	1	1	5
Selangor342	1447	42	1	1	2	2	2	1	1	4	1	1	0	999	2	1	1	1	1	1	1	1	1	90	5	1	1	1	3	4	11000	6000	500	5500	999	0	1	1	1	1	1	5
Selangor343	1448	32	1	1	1	1	1	2	2	2	1	1	0	1	1	1	1	1	1	1	1	1	1	80	5	1	3	1	2	4	1200	1200	100	840	2	0	1	1	1	1	1	5
Selangor344	1449	32	1	1	1	1	2	1	1	3	1	1	0	2	1	1	1	1	1	1	1	1	1	100	5	1	3	1	3	2	2592	2633	0	1600	1	0	1	1	1	1	1	5
Selangor345	1450	45	1	1	1	1	2	1	1	4	1	1	0	999	2	2	1	1	1	1	1	1	1	80	5	1	1	1	3	2	10000	7000	1000	6000	3	0	1	1	1	1	1	5
Selangor346	1451	63	2	2	1	1	4	2	3	2	2	1	0	3	1	1	1	1	1	1	1	1	1	70	5	1	1	2	2	2	3300	3300	300	530	1	0	1	1	1	1	1	5
Selangor347	1452	62	2	1	1	1	2	1	1	3	2	1	0	2	1	1	2	1	2	2	2	2	0.665712	80	5	1	1	2	3	2	3100	3100	500	1850	2	0	3	1	2	3	2	11
Selangor348	1453	62	2	1	1	1	2	1	1	3	2	2	1	2	1	1	2	2	2	2	2	2	0.629492	70	5	1	1	2	3	2	2700	2700	300	1090	1	1	3	2	2	2	2	11
Selangor349	1454	55	1	1	1	1	2	1	1	2	1	2	1	4	1	1	1	1	2	2	1	2	0.871123	90	5	1	3	1	2	2	4500	4500	400	2300	2	1	1	1	2	2	1	7
Selangor350	1455	50	1	1	1	1	1	2	2	3	1	1	0	1	1	1	1	1	1	1	1	1	1	80	5	1	1	1	3	2	1800	1800	0	900	1	0	1	1	1	1	1	5
Selangor351	1456	55	1	1	1	1	1	2	2	2	1	1	0	1	1	1	1	1	1	1	1	1	1	80	5	1	1	1	2	2	1500	1500	0	500	1	0	1	1	1	1	1	5
Selangor352	1457	50	1	2	1	1	3	2	3	2	1	1	0	1	1	1	1	1	1	1	1	1	1	80	5	1	1	1	2	2	1800	1800	300	600	2	0	1	1	1	1	1	5
Selangor353	1458	27	1	2	1	1	1	2	2	3	1	1	0	2	1	1	1	1	1	1	1	1	1	85	5	1	3	1	3	4	3000	3000	#NULL!	900	3	0	1	1	1	1	1	5
Selangor354	1459	37	1	2	2	2	2	1	1	4	1	1	0	4	1	1	1	1	1	1	1	1	1	100	5	1	1	1	3	3	10000	4000	1000	1100	999	0	1	1	1	1	1	5
Selangor355	1460	41	1	2	2	3	2	1	1	4	1	1	0	4	1	1	1	1	1	2	2	2	0.824364	90	5	2	1	1	3	3	5000	4083	500	4726.7	999	0	1	1	1	2	3	8
Selangor356	1461	37	1	1	2	2	2	1	1	4	1	1	0	999	2	2	1	1	1	1	1	1	1	85	5	1	1	1	3	3	12000	12000	1000	11000	999	0	1	1	1	1	1	5
Selangor357	1462	51	1	1	2	2	2	1	1	4	1	1	0	4	1	1	1	1	1	1	1	1	1	75	5	1	1	1	3	2	4000	4000	0	3300	2	0	1	1	1	1	1	5
Selangor358	1463	58	1	1	2	2	2	1	1	4	1	1	0	999	2	1	1	1	1	1	1	1	1	97	5	1	3	1	3	3	5000	5000	1000	3000	999	0	1	1	1	1	1	5
Selangor359	1464	51	1	1	1	1	2	1	1	3	2	1	0	2	1	1	1	1	1	1	1	1	1	90	5	1	1	1	3	999	6000	3000	100	2650	3	0	1	1	1	1	1	5
Selangor360	1465	67	2	1	1	1	2	1	1	4	1	1	0	999	2	2	1	1	1	1	1	1	1	80	5	1	3	1	3	2	16000	11000	5000	20483.4	999	0	1	1	1	1	1	5
Selangor361	1466	46	1	1	1	1	2	1	1	2	1	2	1	2	1	1	1	1	1	1	1	1	1	80	5	1	4	1	2	2	2892	2583	200	2450	1	1	1	1	1	1	1	5
Selangor362	1467	80	2	1	1	1	2	1	1	3	2	2	3	3	1	1	2	1	2	2	2	2	0.69497	60	5	1	1	2	3	2	3892	3800	1000	1850	2	4	2	1	2	2	3	10
Selangor363	1468	65	2	1	2	2	2	1	1	4	2	2	1	999	2	2	1	1	1	1	1	1	1	80	5	2	1	2	3	2	14500	14500	2000	5320	999	1	1	1	1	1	1	5
Selangor364	1469	65	2	1	1	1	2	1	1	4	2	1	0	4	1	1	1	1	1	1	1	1	1	100	5	1	1	2	3	2	4500	4500	500	1800	2	0	1	1	1	1	1	5
Selangor365	1470	64	2	1	1	1	2	1	1	4	1	2	3	999	2	2	1	1	1	1	1	1	1	98	5	1	1	1	3	3	7000	7000	0	5430	999	3	1	1	1	1	1	5
Selangor366	1471	52	1	1	2	2	2	1	1	1	1	2	1	1	1	1	1	1	1	2	2	2	0.847622	90	5	2	1	1	2	2	7000	2083	0	7750	2	1	1	1	1	2	2	7
Selangor367	1472	47	1	1	1	1	2	1	1	4	1	1	0	999	2	2	1	1	1	1	1	1	1	96	5	1	1	1	3	2	6500	14000	0	10285.1	1	0	1	1	1	1	1	5
Selangor368	1473	50	1	1	1	1	2	1	1	4	1	1	0	999	2	2	1	1	1	1	1	1	1	60	5	1	3	1	3	3	15000	15000	5000	9125	999	0	1	1	1	1	1	5
Selangor369	1474	63	2	1	1	1	2	1	1	4	2	2	2	999	2	2	1	1	1	2	1	2	0.919316	80	5	1	1	2	3	2	12000	12000	4000	4740	2	2	1	1	1	2	1	6
Selangor370	1475	38	1	2	999	#NULL!	1	2	2	3	1	2	1	3	1	1	1	1	1	1	1	1	1	80	5	1	3	1	3	2	3542	3567	500	5800	999	1	1	1	1	1	1	5
Selangor371	1476	32	1	1	1	1	2	1	1	3	1	2	1	3	1	1	2	1	1	1	1	2	0.918799	98	5	1	1	1	3	2	3200	3225	200	800	999	1	2	1	1	1	1	6
Selangor372	1477	37	1	2	1	1	2	1	1	2	2	1	0	2	1	1	1	1	1	1	1	1	1	999	5	1	3	1	2	2	4800	2700	0	3190	999	0	1	1	1	1	1	5
Selangor373	1478	26	1	1	2	2	1	2	2	3	1	1	0	2	1	1	1	1	1	1	1	1	1	90	5	1	3	1	3	3	3058	2558	100	1700	1	0	1	1	1	1	1	5
Selangor374	1479	56	1	2	2	3	2	1	1	2	2	1	0	1	1	1	1	1	1	1	1	1	1	90	5	1	1	1	2	3	4500	2500	0	2030	2	0	1	1	1	1	1	5
Selangor375	1480	71	2	2	2	2	3	2	3	2	2	2	2	1	1	1	2	1	2	2	2	2	0.718228	80	5	1	3	2	2	2	1000	1000	200	2069	2	2	2	1	2	2	2	9
Selangor376	1481	57	1	1	2	2	1	2	2	2	2	2	1	1	1	1	2	1	2	1	1	2	0.870606	90	5	1	3	2	2	2	1000	1000	0	1950	2	1	2	1	2	1	1	7
Selangor377	1482	40	1	1	1	1	2	1	1	2	2	1	0	999	2	1	1	1	1	1	1	1	1	70	5	1	3	1	2	2	3880	5447	0	4440	1	0	1	1	1	1	1	5
Selangor378	1483	60	2	1	1	1	2	1	1	3	2	2	1	999	2	1	1	1	1	2	1	2	0.919316	80	5	1	1	1	3	4	9000	6200	0	3030	1	1	1	1	1	2	1	6
Selangor379	1484	72	2	2	2	2	2	1	1	3	1	2	1	2	1	1	1	1	1	1	1	1	1	90	5	1	1	1	3	4	3000	3042	200	1520	2	1	1	1	1	1	1	5
Selangor380	1485	41	1	1	1	1	2	1	1	2	1	1	0	1	1	1	1	1	1	2	1	2	0.919316	90	5	1	3	1	2	3	2242	2225	0	880	1	0	1	1	1	2	1	6
Selangor381	1486	47	1	2	2	2	4	2	3	2	1	1	0	1	1	1	1	1	1	1	1	1	1	90	5	1	3	1	2	4	1833	1867	100	1350	1	0	1	1	1	1	1	5
Selangor382	1487	50	1	2	1	1	3	2	3	2	1	1	0	1	1	1	1	1	1	1	1	1	1	70	5	1	1	1	2	3	2100	1600	0	850	1	0	1	1	1	1	1	5
Selangor383	1488	42	1	2	1	1	2	1	1	2	1	1	0	1	1	1	1	1	1	1	1	1	1	90	5	1	1	1	2	2	1500	1500	0	900	2	0	1	1	1	1	1	5
Selangor384	1489	54	1	2	1	1	2	1	1	2	1	1	0	1	1	1	1	1	1	1	1	1	1	80	5	1	1	1	2	2	2500	2500	0	2900	1	0	1	1	1	1	1	5
Selangor385	1490	45	1	1	1	1	2	1	1	1	1	1	0	1	1	1	1	1	1	1	1	1	1	80	5	1	1	1	2	2	2200	2000	0	#NULL!	1	0	1	1	1	1	1	5
Selangor386	1491	34	1	1	1	1	2	1	1	2	1	1	0	4	1	1	1	1	1	1	1	1	1	90	5	1	3	1	2	2	4000	4000	250	4240	1	0	1	1	1	1	1	5
Selangor387	1492	50	1	1	1	1	2	1	1	2	1	1	0	1	1	1	1	1	1	1	1	1	1	100	5	1	1	1	2	2	3000	2500	0	800	2	0	1	1	1	1	1	5
Selangor388	1493	30	1	2	1	1	1	2	2	3	1	1	0	1	1	1	1	1	1	1	1	1	1	90	5	1	1	1	3	999	2500	2500	0	1450	1	0	1	1	1	1	1	5
Selangor389	1494	56	1	1	1	1	2	1	1	2	1	1	0	1	1	1	1	1	1	1	1	1	1	80	5	1	1	1	2	2	1267	1200	0	2150	1	0	1	1	1	1	1	5
Selangor390	1495	57	1	1	1	1	2	1	1	2	1	2	2	4	1	1	2	1	2	2	1	2	0.763748	80	5	1	3	1	2	1	4400	4400	300	2500	1	2	2	1	2	3	1	9
Selangor391	1496	35	1	1	1	1	1	2	2	3	1	1	0	999	2	2	1	1	1	1	1	1	1	90	5	1	4	1	3	999	7000	7000	0	4600	2	0	1	1	1	1	1	5
Selangor392	1497	40	1	2	1	1	2	1	1	2	1	2	1	999	2	2	2	1	2	2	2	2	0.718228	99	5	1	1	1	2	2	7800	7883	300	3230	2	1	2	1	2	2	2	9
Selangor393	1498	30	1	1	1	1	1	2	2	2	1	1	0	2	1	1	1	1	1	2	1	2	0.919316	90	5	1	4	1	2	999	3000	3000	0	1800	2	0	1	1	1	2	1	6
Selangor394	1499	32	1	1	2	2	2	1	1	3	1	2	1	2	1	1	1	1	1	1	1	1	1	85	5	1	1	1	3	2	4000	3000	500	4150	1	1	1	1	1	1	1	5
Selangor395	1500	47	1	1	1	1	2	1	1	2	1	1	0	3	1	1	1	1	1	1	1	1	1	100	5	1	1	1	2	2	1700	3433	200	1070	2	0	1	1	1	1	1	5
Selangor396	1501	62	2	1	1	1	2	1	1	2	2	2	2	1	1	1	1	1	1	2	2	2	0.847622	80	5	1	3	1	2	2	3400	533	100	2220	999	2	1	1	1	2	2	7
Selangor397	1502	48	1	2	1	1	3	2	3	2	1	2	1	1	1	1	2	1	2	2	2	2	0.668796	80	5	1	1	1	2	2	2000	1800	0	600	2	1	2	1	2	3	3	11
Selangor398	1503	44	1	1	1	1	2	1	1	2	1	1	0	2	1	1	1	1	1	1	1	1	1	80	5	1	1	1	2	2	3000	3133	100	1040	1	0	1	1	1	1	1	5
Selangor399	1504	46	1	1	1	1	2	1	1	2	1	1	0	1	1	1	1	1	1	1	1	1	1	85	5	1	1	1	2	2	2000	1333	200	1470	2	0	1	1	1	1	1	5
Selangor400	1505	40	1	1	2	3	2	1	1	2	2	1	0	1	1	1	1	1	1	1	1	1	1	90	5	1	3	1	2	1	3000	900	3000	1510	2	0	1	1	1	1	1	5
Selangor401	1506	37	1	1	1	1	2	1	1	2	2	1	0	1	1	1	1	1	1	1	1	1	1	100	5	1	1	1	2	1	2210	133	0	#NULL!	1	0	1	1	1	1	1	5
Selangor402	1507	27	1	1	2	3	1	2	2	2	1	1	0	999	2	1	1	1	1	1	1	1	1	80	5	1	2	1	2	2	5000	5067	300	1190	999	0	1	1	1	1	1	5
Selangor403	1508	33	1	1	1	1	2	1	1	3	1	1	0	999	2	1	1	1	1	1	1	1	1	75	5	1	1	1	3	3	5000	5083	0	4258.33	999	0	1	1	1	1	1	5
Selangor404	1509	26	1	1	1	1	1	2	2	4	1	1	0	2	1	1	1	1	1	1	1	1	1	100	5	1	3	1	3	2	3000	3067	400	2270	2	0	1	1	1	1	1	5
Selangor405	1510	70	2	2	1	1	3	2	3	1	2	1	0	1	1	1	1	1	1	1	1	1	1	80	5	2	1	2	2	2	1400	1533	150	700	1	0	1	1	1	1	1	5
Selangor406	1511	999	999	1	1	1	1	2	2	2	2	2	1	1	1	1	1	1	1	1	1	1	1	70	5	1	3	1	2	3	1233	42	50	1900	2	1	1	1	1	1	1	5
Selangor407	1512	64	2	2	1	1	2	1	1	1	2	1	0	1	1	1	1	1	1	1	1	1	1	80	5	2	1	2	2	2	1500	1500	200	900	2	0	1	1	1	1	1	5
Selangor408	1513	43	1	1	1	1	2	1	1	3	2	2	3	1	1	1	2	1	2	2	2	2	0.642455	90	5	1	3	1	3	2	2500	133	100	2650	1	3	3	1	2	3	3	12
Selangor409	1514	53	1	2	1	1	3	2	3	2	2	2	2	1	1	1	1	1	1	1	1	1	1	60	5	1	1	1	2	2	3500	999	500	2100	2	2	1	1	1	1	1	5
Selangor410	1515	57	1	2	1	1	2	1	1	1	2	1	0	1	1	1	1	1	1	1	1	1	1	80	5	1	1	2	2	4	1492	223	0	180	1	0	1	1	1	1	1	5
Selangor411	1516	30	1	1	1	1	2	1	1	2	1	1	0	2	1	1	1	1	1	1	1	1	1	50	5	1	1	1	2	2	2892	2800	100	1100	1	0	1	1	1	1	1	5
Selangor412	1517	55	1	1	1	1	2	1	1	1	2	1	0	1	1	1	1	1	1	1	1	1	1	90	5	1	1	1	1	2	3000	67	1000	1900	2	0	1	1	1	1	1	5
Selangor413	1518	23	1	1	2	3	1	2	2	4	1	1	0	4	1	1	1	1	1	2	2	2	0.79819	70	5	2	2	1	3	2	5033	4033	500	1250	999	0	1	1	1	3	3	9
Selangor414	1519	54	1	2	1	1	3	2	3	2	1	1	0	1	1	1	1	1	1	1	1	1	1	90	5	1	3	1	2	999	2000	2000	0	#NULL!	2	0	1	1	1	1	1	5
Selangor415	1520	36	1	1	1	1	2	1	1	3	1	1	0	2	1	1	1	1	1	1	1	1	1	80	5	1	1	1	3	999	4000	3133	400	1400	1	0	1	1	1	1	1	5
Selangor416	1521	999	999	1	1	1	3	2	3	4	1	1	0	3	1	1	2	1	1	1	1	2	0.892457	95	5	1	1	1	3	999	5200	3242	500	2380	1	0	3	1	1	1	1	7
Selangor417	1522	27	1	2	1	1	1	2	2	4	1	2	0	1	1	1	1	1	1	1	1	1	1	100	5	2	3	1	3	2	33	1567	200	2866.7	2	0	1	1	1	1	1	5
Selangor418	1523	28	1	2	1	1	1	2	2	4	1	2	2	1	1	1	1	1	2	2	1	2	0.871123	80	5	1	3	1	3	3	2533	2000	300	3499	1	2	1	1	2	2	1	7
Selangor419	1524	21	1	2	1	1	1	2	2	3	1	1	0	1	1	1	1	1	1	1	1	1	1	80	5	2	4	2	3	2	999	1242	400	650	2	0	1	1	1	1	1	5
Selangor420	1525	24	1	2	1	1	1	2	2	4	1	1	0	1	1	1	1	1	1	1	1	1	1	90	5	1	3	1	3	3	2800	1767	300	1900	1	0	1	1	1	1	1	5
Selangor421	1526	999	999	1	1	1	1	2	2	4	1	1	0	1	1	1	1	1	1	2	2	2	0.824364	90	5	1	3	1	3	2	1180	867	500	1500	1	0	1	1	1	2	3	8
Selangor422	1527	21	1	2	1	1	1	2	2	3	2	1	0	1	1	1	1	1	1	2	2	2	0.847622	80	5	1	2	1	3	4	1200	67	200	350	2	0	1	1	1	2	2	7
Selangor423	1528	54	1	1	1	1	2	1	1	3	1	1	0	999	2	1	1	1	1	1	1	1	1	80	5	1	2	1	3	3	5000	5000	500	1250	999	0	1	1	1	1	1	5
Selangor424	1529	29	1	2	1	1	1	2	2	4	1	1	0	1	1	1	1	1	1	1	1	1	1	80	5	1	3	1	3	4	33	999	0	400	2	0	1	1	1	1	1	5
Selangor425	1530	30	1	2	1	1	2	1	1	4	1	1	0	4	1	1	1	1	1	1	1	1	1	95	5	2	3	2	3	4	3792	4743	0	1610	999	0	1	1	1	1	1	5
Selangor426	1531	31	1	2	1	1	1	2	2	4	1	1	0	1	1	1	1	1	1	1	1	1	1	70	5	2	3	1	3	1	1392	1842	200	840	1	0	1	1	1	1	1	5
Selangor427	1532	26	1	2	1	1	1	2	2	4	2	1	0	1	1	1	2	1	2	2	2	2	0.718228	99	5	1	3	1	3	3	2400	67	0	1410	1	0	2	1	2	2	2	9
Selangor428	1533	27	1	2	1	1	1	2	2	4	1	2	1	1	1	1	1	1	1	1	1	1	1	90	5	1	3	1	3	3	2042	1742	300	#NULL!	2	1	1	1	1	1	1	5
Selangor429	1534	29	1	1	1	1	2	1	1	3	2	1	0	1	1	1	1	1	1	1	1	1	1	80	5	1	3	1	3	3	4400	2000	0	1300	2	0	1	1	1	1	1	5
Selangor430	1535	50	1	1	1	1	2	1	1	1	1	1	0	2	1	1	1	1	1	1	1	1	1	100	5	1	3	1	1	2	3000	3083	0	2344	1	0	1	1	1	1	1	5
Selangor431	1536	36	1	1	1	1	2	1	1	3	1	2	1	1	1	1	1	1	1	1	1	1	1	90	5	1	3	1	3	3	2000	2000	0	1950	2	1	1	1	1	1	1	5
Selangor432	1537	35	1	1	1	1	2	1	1	2	2	1	0	1	1	1	2	2	2	2	1	2	0.263412	100	5	1	3	1	2	2	1500	133	0	1390	2	0	4	2	4	4	1	15
Selangor433	1538	47	1	1	1	1	2	1	1	3	1	1	0	4	1	1	1	1	1	1	1	1	1	80	5	1	1	1	3	3	3870	4733	200	1700	2	0	1	1	1	1	1	5
Selangor434	1539	25	1	1	1	1	1	2	2	4	1	1	0	2	1	1	1	1	1	1	1	1	1	80	5	1	3	1	3	3	2800	2867	500	950	1	0	1	1	1	1	1	5
Selangor435	1540	40	1	1	1	1	2	1	1	2	1	1	0	1	1	1	1	1	1	1	1	1	1	85	5	1	3	1	2	4	1500	1567	0	360	2	0	1	1	1	1	1	5
Selangor436	1541	34	1	1	2	3	2	1	1	1	2	2	1	1	1	1	1	1	1	1	1	1	1	100	5	1	3	1	2	2	1270	83	200	1340	2	1	1	1	1	1	1	5
Selangor437	1542	26	1	2	1	1	1	2	2	2	2	2	0	1	1	1	1	1	1	1	1	1	1	90	5	1	1	1	2	4	2533	500	0	920	1	0	1	1	1	1	1	5
Selangor438	1543	51	1	1	1	1	2	1	1	1	2	1	0	1	1	1	1	1	1	2	1	2	0.893142	95	5	1	3	1	2	3	1000	999	500	950	2	0	1	1	1	3	1	7
Selangor439	1544	50	1	1	1	1	2	1	1	2	1	1	0	2	1	1	1	1	1	1	1	1	1	80	5	1	3	1	2	2	2800	3000	200	1524	1	0	1	1	1	1	1	5
Selangor440	1545	31	1	1	2	3	3	2	3	3	1	1	0	1	1	1	2	1	1	2	1	2	0.838115	90	5	1	3	1	3	3	1800	1867	200	450	2	0	2	1	1	2	1	7
Selangor441	1546	27	1	1	1	1	2	1	1	4	2	1	0	1	1	1	1	1	1	1	1	1	1	80	5	1	3	1	3	2	999	999	999	11300	2	0	1	1	1	1	1	5
Selangor442	1547	44	1	2	1	1	1	2	2	2	2	2	2	1	1	1	2	1	2	2	2	2	0.650078	100	5	1	3	2	2	2	933	925	0	3200	1	2	3	1	3	3	2	12
Selangor443	1548	38	1	2	2	2	3	2	3	3	1	2	0	1	1	1	1	2	2	2	2	2	0.687603	90	5	1	3	1	3	2	1200	588	0	140	2	0	1	2	2	3	3	11
Selangor444	1549	52	1	1	1	1	2	1	1	4	2	2	2	999	2	2	2	1	2	2	1	2	0.774288	80	5	1	1	2	3	1	7000	7000	0	3300	2	2	2	1	3	2	1	9
Selangor445	1550	40	1	1	2	3	2	1	1	4	1	1	0	999	2	2	1	1	1	1	1	1	1	90	5	2	1	1	3	2	9500	9500	500	8994	999	0	1	1	1	1	1	5
Selangor446	1551	54	1	1	1	1	2	1	1	2	2	2	2	1	1	1	1	1	1	1	1	1	1	50	5	1	1	1	2	4	3700	267	300	3250	999	2	1	1	1	1	1	5
Selangor447	1552	25	1	1	2	2	1	2	2	4	1	1	0	4	1	1	1	1	1	1	1	1	1	100	5	1	3	1	3	2	4000	4000	500	2860	3	0	1	1	1	1	1	5
Selangor448	1553	38	1	1	2	2	2	1	1	4	1	1	0	999	2	1	1	1	1	1	1	1	1	70	5	1	1	1	3	2	10000	6000	2000	4000	1	0	1	1	1	1	1	5
Selangor449	1554	47	1	2	2	2	2	1	1	2	2	1	0	1	1	1	1	1	1	1	1	1	1	100	5	2	1	1	2	2	3000	999	0	2650	3	0	1	1	1	1	1	5
Selangor450	1555	38	1	2	1	1	1	2	2	3	1	2	1	4	1	1	2	1	2	2	2	2	0.718228	60	5	1	3	1	3	3	7300	4042	300	3650	2	1	2	1	2	2	2	9
Selangor451	1556	39	1	1	2	2	2	1	1	4	1	1	0	999	2	2	1	1	1	1	1	1	1	100	5	1	3	1	3	4	10500	7000	1000	6000	2	0	1	1	1	1	1	5
Selangor452	1557	68	2	1	2	2	2	1	1	2	2	1	0	1	1	1	1	1	1	1	1	1	1	80	5	1	3	1	2	2	1800	300	0	1250	2	0	1	1	1	1	1	5
Selangor453	1558	25	1	2	1	1	1	2	2	4	2	2	1	1	1	1	1	1	1	1	1	1	1	90	5	2	3	2	3	3	999	999	3	1880	2	1	1	1	1	1	1	5
Selangor454	1559	999	999	2	1	1	1	2	2	3	1	1	0	1	1	1	1	1	1	2	1	2	0.919316	85	5	1	4	1	3	2	999	42	2000	1768	2	0	1	1	1	2	1	6
Selangor455	1560	45	1	1	1	1	2	1	1	4	2	1	0	999	2	1	1	1	1	1	2	2	0.928306	90	5	1	4	1	3	4	14800	5083	100	6035	999	0	1	1	1	1	2	6
Selangor456	1561	25	1	2	1	1	1	2	2	3	1	2	1	2	1	1	1	1	1	1	1	1	1	70	5	1	1	1	3	4	3000	3042	500	1260	2	1	1	1	1	1	1	5
Selangor457	1562	57	1	2	1	1	1	2	2	3	2	2	1	1	1	1	1	2	2	1	1	2	0.889412	100	5	2	1	2	3	2	5000	999	1000	3460	999	1	1	2	2	1	1	7
Selangor458	1563	68	2	1	1	1	2	1	1	1	2	2	1	4	1	1	1	1	1	1	1	1	1	100	5	1	1	2	2	2	4292	4283	500	1850	2	1	1	1	1	1	1	5
Selangor459	1564	39	1	1	999	#NULL!	2	1	1	3	2	1	0	1	1	1	1	1	1	1	1	1	1	75	5	1	3	1	3	2	2370	67	0	1950	1	0	1	1	1	1	1	5
Selangor460	1565	39	1	2	1	1	3	2	3	3	1	1	0	3	1	1	1	1	1	1	1	1	1	80	5	1	3	1	3	2	3500	3500	400	2560	2	0	1	1	1	1	1	5
Selangor461	1566	29	1	1	1	1	4	2	3	3	1	1	0	2	1	1	1	1	1	1	1	1	1	100	5	1	1	1	3	3	3000	3042	0	5550	1	0	1	1	1	1	1	5
Selangor462	1567	74	2	2	2	2	1	2	2	3	2	2	0	1	1	1	1	1	1	1	1	1	1	80	5	1	1	2	3	2	1300	1367	600	670	1	0	1	1	1	1	1	5
Selangor463	1568	70	2	2	2	2	3	2	3	2	2	2	0	1	1	1	1	1	1	1	1	1	1	100	5	1	1	1	2	4	1600	283	0	2600	2	0	1	1	1	1	1	5
Selangor464	1569	53	1	2	1	1	1	2	2	3	1	2	0	2	1	1	2	1	2	2	1	2	0.748114	50	5	1	3	1	3	2	2500	2567	200	800	1	0	2	1	3	3	1	10
Sarawak001	1570	26	1	2	1	1	1	2	2	3	1	1	0	1	1	1	1	1	1	1	2	2	0.928306	85	6	1	3	1	3	2	2460	2200	200	3056.7	1	0	1	1	1	1	2	6
Sarawak002	1571	30	1	2	1	1	2	1	1	4	1	1	0	1	1	1	1	1	1	1	1	1	1	85	6	2	1	1	3	2	2100	2233	200	2300	1	0	1	1	1	1	1	5
Sarawak003	1572	28	1	1	1	1	1	2	2	2	1	2	0	1	1	1	1	1	1	1	1	1	1	85	6	2	4	1	2	2	2200	2267	150	2000	2	0	1	1	1	1	1	5
Sarawak004	1573	33	1	1	1	1	1	2	2	4	1	1	0	1	1	1	1	1	1	1	1	1	1	100	6	1	1	1	3	2	2200	2200	300	1840	1	0	1	1	1	1	1	5
Sarawak005	1574	31	1	2	1	1	2	1	1	3	1	1	0	2	1	1	1	1	1	2	2	2	0.847622	90	6	2	1	1	3	2	2500	2600	250	2189	2	0	1	1	1	2	2	7
Sarawak006	1575	62	2	2	1	1	3	2	3	1	1	2	2	1	1	1	2	1	1	2	1	2	0.838115	75	6	2	1	1	2	2	2086.67	2017	100	1700	2	2	2	1	1	2	1	7
Sarawak007	1576	26	1	1	1	1	2	1	1	4	1	1	0	1	1	1	1	1	1	1	1	1	1	90	6	1	4	1	3	1	1892	1867	200	1549	2	0	1	1	1	1	1	5
Sarawak008	1577	21	1	2	1	1	1	2	2	2	1	1	0	1	1	1	1	1	2	2	2	2	0.760537	100	6	2	3	1	2	4	1150	1150	150	850	1	0	1	1	3	2	3	10
Sarawak009	1578	23	1	2	1	1	2	1	1	3	1	1	0	1	1	1	1	1	2	2	2	2	0.59792	999	6	2	2	1	3	2	1100	1333	200	1150	1	0	1	1	2	4	3	11
Sarawak010	1579	27	1	2	1	1	1	2	2	3	1	1	0	1	1	1	1	1	1	1	2	2	0.928306	80	6	2	4	1	3	2	1300	1367	250	1300	1	0	1	1	1	1	2	6
Sarawak011	1580	29	1	2	1	1	1	2	2	4	1	1	0	1	1	1	1	1	1	1	1	1	1	80	6	1	1	1	3	2	2050	1842	200	800	2	0	1	1	1	1	1	5
Sarawak012	1581	28	1	2	1	1	1	2	2	3	1	1	0	1	1	1	1	1	1	1	1	1	1	85	6	1	3	1	3	2	1592	1600	200	1640	1	0	1	1	1	1	1	5
Sarawak013	1582	40	1	1	2	2	2	1	1	3	1	1	0	1	1	1	1	1	1	1	1	1	1	100	6	2	1	1	3	2	2150	2000	600	1580	2	0	1	1	1	1	1	5
Sarawak014	1583	27	1	1	1	1	1	2	2	4	1	1	0	1	1	1	1	1	1	1	1	1	1	100	6	2	1	2	3	3	33	1542	200	480	2	0	1	1	1	1	1	5
Sarawak015	1584	38	1	2	1	1	2	1	1	2	1	1	0	1	1	1	1	1	2	2	2	2	0.799429	70	6	2	1	1	2	2	2300	2400	200	1480	2	0	1	1	2	2	2	8
Sarawak016	1585	34	1	2	1	1	2	1	1	3	1	1	0	1	1	1	1	1	1	1	1	1	1	95	6	2	1	1	3	3	1800	1933	200	3200	1	0	1	1	1	1	1	5
Sarawak017	1586	28	1	1	1	1	2	1	1	2	1	1	0	1	1	1	1	1	1	1	1	1	1	80	6	1	1	1	2	4	2200	2333	0	1170	2	0	1	1	1	1	1	5
Sarawak018	1587	35	1	1	2	3	2	1	1	4	1	1	0	1	1	1	1	1	1	1	2	2	0.928306	80	6	1	2	1	3	2	2209	2329	100	2450	2	0	1	1	1	1	2	6
Sarawak019	1588	27	1	1	1	1	1	2	2	4	1	1	0	1	1	1	1	1	1	1	1	1	1	90	6	2	1	1	3	2	2050	1542	500	969.8	1	0	1	1	1	1	1	5
Sarawak020	1589	26	1	2	1	1	1	2	2	4	1	1	0	1	1	1	1	1	1	1	1	1	1	100	6	2	1	1	3	4	1950	1950	500	1700	1	0	1	1	1	1	1	5
Sarawak021	1590	24	1	2	1	1	1	2	2	4	1	1	0	1	1	1	1	1	1	1	2	2	0.928306	95	6	1	3	2	3	3	999	2028	320	1680	2	0	1	1	1	1	2	6
Sarawak022	1591	31	1	1	2	2	2	1	1	4	1	1	0	1	1	1	1	1	1	1	1	1	1	95	6	1	1	1	3	2	2100	2100	500	1800	2	0	1	1	1	1	1	5
Sarawak023	1592	27	1	1	1	1	1	2	2	4	1	1	0	1	1	1	1	1	1	1	1	1	1	100	6	2	1	1	3	3	1800	1825	200	2923.33	1	0	1	1	1	1	1	5
Sarawak024	1593	49	1	1	2	2	2	1	1	2	1	1	0	1	1	1	1	1	1	1	1	1	1	85	6	1	4	1	2	1	2290	2373	500	2000	2	0	1	1	1	1	1	5
Sarawak025	1594	58	1	1	1	1	2	1	1	3	1	2	2	1	1	1	1	1	1	1	1	1	1	80	6	1	1	1	3	3	1500	2000	200	1860	2	2	1	1	1	1	1	5
Sarawak026	1595	28	1	1	1	1	2	1	1	3	1	1	0	1	1	1	1	1	1	1	1	1	1	100	6	1	2	1	3	4	1000	1933	500	1500	1	0	1	1	1	1	1	5
Sarawak027	1596	25	1	2	1	1	2	1	1	4	1	1	0	3	1	1	1	1	1	1	1	1	1	85	6	2	1	1	3	4	3400	3533	500	1750	1	0	1	1	1	1	1	5
Sarawak028	1597	26	1	1	1	1	1	2	2	4	1	1	0	1	1	1	1	1	1	1	1	1	1	100	6	1	1	1	3	1	1500	1500	100	530	3	0	1	1	1	1	1	5
Sarawak029	1598	40	1	1	1	1	2	1	1	2	1	1	0	1	1	1	1	1	2	1	2	2	0.880113	70	6	1	4	1	2	4	1500	1633	200	1395	2	0	1	1	2	1	2	7
Sarawak030	1599	61	2	1	1	1	2	1	1	4	1	1	0	3	1	1	1	1	1	2	1	2	0.893142	60	6	1	1	1	3	4	2000	3542	0	1020	2	0	1	1	1	3	1	7
Sarawak031	1600	53	1	1	1	1	2	1	1	2	1	2	0	1	1	1	1	1	1	2	1	2	0.893142	85	6	1	1	1	2	4	2192	2183	500	1830	2	0	1	1	1	3	1	7
Sarawak032	1601	66	2	1	1	1	3	2	3	1	2	2	0	1	1	1	1	1	1	1	2	2	0.928306	70	6	2	1	2	2	3	1142	1183	0	940	1	0	1	1	1	1	2	6
Sarawak033	1602	29	1	2	1	1	2	1	1	2	1	1	0	2	1	1	1	1	1	1	1	1	1	100	6	2	2	1	2	2	2700	2700	200	1690	2	0	1	1	1	1	1	5
Sarawak034	1603	30	1	1	1	1	1	2	2	3	1	1	0	1	1	1	1	1	2	1	2	2	0.864479	98	6	1	1	1	3	3	2050	2083	0	1850	2	0	1	1	3	1	2	8
Sarawak035	1604	28	1	1	1	1	1	2	2	3	1	1	0	1	1	1	1	1	1	1	1	1	1	90	6	1	3	1	3	4	1533	2067	200	1855	2	0	1	1	1	1	1	5
Sarawak036	1605	28	1	2	1	1	1	2	2	4	1	1	0	1	1	1	1	1	1	2	2	2	0.847622	80	6	2	3	1	3	2	2000	2433	250	1950	2	0	1	1	1	2	2	7
Sarawak037	1606	27	1	1	1	1	1	2	2	2	1	1	0	1	1	1	1	1	1	1	1	1	1	100	6	2	3	1	2	4	1300	1300	0	684	2	0	1	1	1	1	1	5
Sarawak038	1607	53	1	2	1	1	2	1	1	999	2	1	0	1	1	1	1	1	1	1	1	1	1	100	6	2	3	1	999	1	2000	2133	300	1304	1	0	1	1	1	1	1	5
Sarawak039	1608	43	1	1	1	1	2	1	1	2	1	1	0	1	1	1	1	1	2	2	1	2	0.871123	90	6	1	1	1	2	2	2100	2233	0	3810	999	0	1	1	2	2	1	7
Sarawak040	1609	25	1	2	1	1	1	2	2	4	1	1	0	1	1	1	1	1	1	1	1	1	1	70	6	2	1	1	3	2	1500	1500	250	1120	2	0	1	1	1	1	1	5
Sarawak041	1610	56	1	1	1	1	4	2	3	1	1	2	2	1	1	1	2	1	2	2	2	2	0.642455	80	6	1	4	1	1	2	1950	1250	50	980	1	2	3	1	2	3	3	12
Sarawak042	1611	55	1	2	2	2	3	2	3	2	2	1	0	1	1	1	2	1	2	2	2	2	0.0520835	999	6	1	1	1	2	2	550	1525	0	2232	2	0	3	1	5	5	5	19
Sarawak043	1612	49	1	1	1	1	2	1	1	2	1	1	0	1	1	1	1	1	1	1	1	1	1	90	6	1	3	1	2	2	2000	2000	100	1580	2	0	1	1	1	1	1	5
Sarawak044	1613	40	1	1	1	1	2	1	1	1	1	1	0	1	1	1	1	1	1	1	1	1	1	90	6	1	2	1	1	2	1600	1600	0	1880	2	0	1	1	1	1	1	5
Sarawak045	1614	32	1	1	2	2	2	1	1	3	1	1	0	2	1	1	1	1	1	1	1	1	1	90	6	1	1	1	3	2	2900	2900	100	1880	1	0	1	1	1	1	1	5
Sarawak046	1615	30	1	1	1	1	2	1	1	2	1	1	0	1	1	1	1	1	1	1	1	1	1	95	6	1	2	1	2	1	1292	1533	0	1430	2	0	1	1	1	1	1	5
Sarawak047	1616	37	1	1	1	1	2	1	1	2	1	2	1	1	1	1	1	1	1	1	2	2	0.928306	90	6	1	1	1	2	2	1792	1833	0	2720	1	1	1	1	1	1	2	6
Sarawak048	1617	34	1	1	2	2	2	1	1	2	1	2	1	2	1	1	1	1	1	1	1	1	1	80	6	1	3	1	2	2	3400	2533	300	2850	1	1	1	1	1	1	1	5
Sarawak049	1618	55	1	1	1	1	2	1	1	2	1	1	0	1	1	1	1	1	1	1	1	1	1	95	6	1	1	1	2	2	1292	1453	0	850	2	0	1	1	1	1	1	5
Sarawak050	1619	48	1	1	1	1	2	1	1	1	1	1	0	1	1	1	1	1	1	1	1	1	1	90	6	1	1	1	1	2	2192	2233	0	850	2	0	1	1	1	1	1	5
Sarawak051	1620	39	1	1	1	1	2	1	1	3	1	1	0	1	1	1	1	1	2	1	2	2	0.880113	70	6	1	3	1	3	4	1800	1900	0	850	2	0	1	1	2	1	2	7
Sarawak052	1621	23	1	1	1	1	1	2	2	2	1	1	0	1	1	1	1	1	1	1	1	1	1	95	6	1	3	1	2	3	1292	1242	0	1165	3	0	1	1	1	1	1	5
Sarawak053	1622	34	1	1	1	1	2	1	1	2	1	1	0	1	1	1	1	1	1	1	1	1	1	95	6	1	3	1	2	3	1292	1333	0	1215	1	0	1	1	1	1	1	5
Sarawak054	1623	34	1	1	1	1	1	2	2	2	1	2	0	1	1	1	1	1	2	2	2	2	0.799429	50	6	1	1	1	2	2	1250	1200	100	3520	1	0	1	1	2	2	2	8
Sarawak055	1624	40	1	1	1	1	2	1	1	2	1	1	0	1	1	1	1	1	1	1	1	1	1	90	6	1	1	1	2	2	2000	2100	300	1250	1	0	1	1	1	1	1	5
Sarawak056	1625	32	1	1	1	1	2	1	1	2	1	1	0	1	1	1	1	1	1	1	1	1	1	80	6	1	3	1	2	2	1397	1438	200	1250	1	0	1	1	1	1	1	5
Sarawak057	1626	76	2	2	1	1	2	1	1	1	2	1	0	1	1	1	2	2	2	2	2	2	0.5906	50	6	1	3	2	1	3	700	700	700	750	2	0	3	2	3	2	3	13
Sarawak058	1627	47	1	2	1	1	3	2	3	1	1	1	0	1	1	1	1	1	1	1	1	1	1	100	6	2	1	1	2	3	1400	1400	300	580	3	0	1	1	1	1	1	5
Sarawak059	1628	47	1	1	1	1	2	1	1	1	1	2	2	1	1	1	1	1	1	2	2	2	0.821448	70	6	1	2	1	1	2	2200	2200	50	3070	1	2	1	1	1	3	2	8
Sarawak060	1629	35	1	1	1	1	2	1	1	2	1	1	0	3	1	1	1	1	1	1	1	1	1	100	6	1	1	1	2	2	3292	3333	150	2470	3	0	1	1	1	1	1	5
Sarawak061	1630	48	1	1	1	1	2	1	1	1	1	2	1	1	1	1	1	1	1	1	1	1	1	100	6	2	3	1	1	3	1592	1633	200	1224	2	1	1	1	1	1	1	5
Sarawak062	1631	31	1	1	1	1	2	1	1	2	1	1	0	2	1	1	1	1	1	1	1	1	1	100	6	1	1	1	2	3	2892	2933	500	1740	2	0	1	1	1	1	1	5
Sarawak063	1632	26	1	1	1	1	1	2	2	1	1	1	0	1	1	1	1	1	1	1	1	1	1	100	6	1	4	1	1	3	1600	1629	200	1290	2	0	1	1	1	1	1	5
Sarawak064	1633	52	1	1	1	1	2	1	1	2	1	2	1	1	1	1	1	1	1	1	1	1	1	50	6	1	3	1	2	2	2455	2496	0	1690	2	1	1	1	1	1	1	5
Sarawak065	1634	30	1	1	1	1	2	1	1	1	1	1	0	1	1	1	1	1	1	1	1	1	1	100	6	1	2	1	2	1	1200	1583	500	600	3	0	1	1	1	1	1	5
Sarawak066	1635	40	1	1	1	1	2	1	1	2	1	1	0	1	1	1	1	1	1	1	1	1	1	90	6	1	2	1	2	2	2000	2133	0	1200	1	0	1	1	1	1	1	5
Sarawak067	1636	47	1	1	1	1	2	1	1	2	1	1	0	1	1	1	1	1	1	1	1	1	1	95	6	1	4	1	2	2	1200	1433	400	1000	3	0	1	1	1	1	1	5
Sarawak068	1637	54	1	2	1	1	3	2	3	1	2	2	2	1	1	1	1	1	1	1	1	1	1	70	6	2	1	2	1	2	400	400	100	1000	1	2	1	1	1	1	1	5
Sarawak069	1638	71	2	2	1	1	3	2	3	2	2	1	0	1	1	1	2	1	1	1	1	2	0.918799	90	6	1	3	2	2	2	200	200	0	880	1	0	2	1	1	1	1	6
Sarawak070	1639	69	2	2	1	1	3	2	3	1	2	2	2	1	1	1	2	2	2	2	2	2	0.430025	50	6	1	3	2	1	2	2000	2000	100	700	2	2	4	3	2	3	2	14
Sarawak071	1640	67	2	2	1	1	3	2	3	1	1	1	0	1	1	1	2	1	2	2	2	2	0.702594	50	6	1	4	1	1	2	1092	1000	100	700	2	0	2	1	3	2	2	10
Sarawak072	1641	55	1	2	1	1	3	2	3	3	1	2	2	1	1	1	1	1	1	1	1	1	1	80	6	1	1	1	3	2	1150	1250	150	1000	2	2	1	1	1	1	1	5
Sarawak073	1642	53	1	2	1	1	3	2	3	1	1	2	2	1	1	1	1	1	1	1	1	1	1	90	6	1	1	1	2	2	1000	1133	100	900	1	2	1	1	1	1	1	5
Sarawak074	1643	55	1	1	1	1	2	1	1	1	1	1	0	1	1	1	1	1	1	1	1	1	1	100	6	2	1	1	2	2	2192	700	50	1450	2	0	1	1	1	1	1	5
Sarawak075	1644	60	2	2	1	1	3	2	3	999	2	1	0	1	1	1	2	1	2	2	2	2	0.718228	70	6	2	1	2	999	2	400	533	200	200	1	0	2	1	2	2	2	9
Sarawak076	1645	46	1	1	1	1	2	1	1	2	1	1	0	1	1	1	1	1	1	1	2	2	0.928306	85	6	2	1	1	2	1	2200	2333	0	980	2	0	1	1	1	1	2	6
Sarawak077	1646	46	1	1	1	1	2	1	1	1	1	1	0	1	1	1	1	1	1	1	1	1	1	80	6	2	1	1	1	1	1000	1133	0	980	2	0	1	1	1	1	1	5
Sarawak078	1647	48	1	2	1	1	3	2	3	1	1	2	1	1	1	1	1	1	1	1	1	1	1	90	6	1	1	1	1	1	2000	2133	0	960	2	1	1	1	1	1	1	5
Sarawak079	1648	28	1	2	1	1	1	2	2	2	1	1	0	1	1	1	1	1	1	1	1	1	1	80	6	1	2	1	2	1	900	900	100	1100	3	0	1	1	1	1	1	5
Sarawak080	1649	55	1	1	1	1	2	1	1	2	1	2	1	2	1	1	2	1	1	2	1	2	0.838115	90	6	1	1	1	2	3	2600	2600	200	1060	2	1	2	1	1	2	1	7
Sarawak081	1650	70	2	2	1	1	3	2	3	1	2	2	1	1	1	1	1	1	1	1	1	1	1	90	6	2	4	2	1	2	2025	2025	200	1060	2	1	1	1	1	1	1	5
Sarawak082	1651	54	1	1	1	1	2	1	1	1	1	1	0	4	1	2	1	1	1	1	1	1	1	99	6	2	3	1	2	2	4400	4500	0	1200	1	0	1	1	1	1	1	5
Sarawak083	1652	43	1	1	1	1	2	1	1	3	1	1	0	1	1	1	1	1	1	1	1	1	1	90	6	2	1	1	3	2	1800	1950	150	1200	1	0	1	1	1	1	1	5
Sarawak084	1653	36	1	1	1	1	2	1	1	2	1	1	0	1	1	1	1	1	1	1	1	1	1	70	6	1	2	1	2	2	2240	2340	200	1300	2	0	1	1	1	1	1	5
Sarawak085	1654	64	2	1	1	1	3	2	3	1	2	2	3	1	1	1	2	1	1	1	1	2	0.892457	85	6	1	1	2	1	2	1800	1683	100	2750	2	3	3	1	1	1	1	7
Sarawak086	1655	35	1	1	1	1	2	1	1	2	1	1	0	1	1	1	1	1	1	1	1	1	1	80	6	1	4	1	2	2	2092	1133	500	2256	1	0	1	1	1	1	1	5
Sarawak087	1656	33	1	1	1	1	2	1	1	3	1	2	1	999	2	2	2	1	1	2	1	2	0.838115	95	6	1	1	1	3	1	5000	5133	100	3230	1	1	2	1	1	2	1	7
Sarawak088	1657	31	1	2	1	1	1	2	2	2	1	1	0	1	1	1	1	1	1	1	1	1	1	85	6	1	4	1	2	2	2050	2042	400	1290	2	0	1	1	1	1	1	5
Sarawak089	1658	58	1	1	1	1	2	1	1	2	1	1	0	1	1	1	1	1	1	1	1	1	1	90	6	1	1	1	2	2	1392	1433	200	750	1	0	1	1	1	1	1	5
Sarawak090	1659	48	1	1	1	1	2	1	1	1	1	1	0	1	1	1	1	1	1	2	2	2	0.847622	80	6	1	1	1	2	2	2000	2000	200	3833.33	2	0	1	1	1	2	2	7
Sarawak091	1660	53	1	1	1	1	2	1	1	2	1	1	0	1	1	1	1	1	1	1	1	1	1	100	6	2	1	1	2	2	1984	1333	300	1850	1	0	1	1	1	1	1	5
Sarawak092	1661	60	2	1	1	1	2	1	1	1	1	2	1	1	1	1	1	1	1	1	1	1	1	82	6	2	1	1	2	2	1395.4	1398.4	50	1175	1	1	1	1	1	1	1	5
Sarawak093	1662	23	1	2	1	1	3	2	3	3	1	1	0	1	1	1	1	1	1	1	1	1	1	95	6	1	1	1	3	2	1200	1200	200	950	2	0	1	1	1	1	1	5
Sarawak094	1663	51	1	1	1	1	2	1	1	2	1	1	0	1	1	1	1	1	1	1	1	1	1	88	6	1	3	1	2	3	1900.5	1870.5	400	1500	2	0	1	1	1	1	1	5
Sarawak095	1664	49	1	1	1	1	2	1	1	2	1	1	0	1	1	1	1	1	1	1	1	1	1	77	6	1	1	1	2	3	1892	1400	50	1400	1	0	1	1	1	1	1	5
Sarawak096	1665	51	1	2	1	1	2	1	1	2	1	2	2	1	1	1	1	1	1	1	1	1	1	84	6	2	1	1	2	3	2800	2000	200	1550	1	2	1	1	1	1	1	5
Sarawak097	1666	26	1	2	1	1	1	2	2	3	1	1	0	1	1	1	1	1	1	1	1	1	1	100	6	1	4	1	3	4	1920	1870	500	1600	2	0	1	1	1	1	1	5
Sarawak098	1667	35	1	1	1	1	2	1	1	4	1	2	1	1	1	1	1	1	1	1	2	2	0.928306	80	6	1	1	1	3	4	2000	2000	500	1500	2	1	1	1	1	1	2	6
Sarawak099	1668	27	1	2	1	1	2	1	1	4	1	1	0	1	1	1	1	2	1	1	2	2	0.64362	85	6	2	1	1	3	4	1400	1842	200	2000	2	0	1	5	1	1	3	11
Sarawak100	1669	22	1	2	1	1	1	2	2	3	1	1	0	1	1	1	1	1	1	1	1	1	1	90	6	1	1	2	3	4	999	1000	100	950	2	0	1	1	1	1	1	5
Sarawak101	1670	27	1	2	1	1	2	1	1	3	1	1	0	1	1	1	1	1	1	1	1	1	1	85	6	2	2	1	3	2	1900	1833	0	1900	1	0	1	1	1	1	1	5
Sarawak102	1671	61	2	1	1	1	2	1	1	1	1	2	2	1	1	1	2	1	2	2	1	2	0.789922	65	6	1	1	1	1	4	1800	1750.5	500	1300	2	2	2	1	2	2	1	8
Sarawak103	1672	47	1	2	1	1	4	2	3	1	1	2	1	1	1	1	1	1	1	1	2	2	0.928306	70	6	1	1	1	1	1	1033	1000	100	900	2	1	1	1	1	1	2	6
Sarawak104	1673	53	1	1	1	1	2	1	1	1	2	2	1	1	1	1	2	1	1	1	1	2	0.918799	60	6	2	1	2	2	1	1900	1800	300	800	2	1	2	1	1	1	1	6
Sarawak105	1674	32	1	1	1	1	1	2	2	3	1	1	0	1	1	1	1	1	1	1	1	1	1	83	6	1	3	1	3	1	1600	1850	300	1050	2	0	1	1	1	1	1	5
Sarawak106	1675	54	1	1	1	1	2	1	1	1	1	2	1	1	1	1	1	1	1	1	2	2	0.928306	70	6	1	1	1	1	2	1850	1850	500	1450	2	1	1	1	1	1	2	6
Sarawak107	1676	47	1	2	1	1	2	1	1	1	2	1	0	1	1	1	1	1	1	1	1	1	1	80	6	2	1	2	1	1	1155	1155	200	750	2	0	1	1	1	1	1	5
Sarawak108	1677	25	1	2	1	1	2	1	1	1	1	1	0	1	1	1	1	1	1	1	2	2	0.905048	76	6	1	1	1	1	4	1900	1800	300	1300	2	0	1	1	1	1	3	7
Sarawak109	1678	21	1	2	2	2	1	2	2	2	1	2	1	1	1	1	2	1	2	1	2	2	0.749312	60	6	1	1	1	2	2	1892	1200	10	1105	1	1	3	1	2	1	3	10
Sarawak110	1679	47	1	2	1	1	4	2	3	1	2	2	1	1	1	1	1	1	1	1	1	1	1	92	6	1	1	2	1	3	1033	1050	100	1125	2	1	1	1	1	1	1	5
Sarawak111	1680	23	1	2	1	1	1	2	2	3	1	1	0	1	1	1	1	1	1	1	1	1	1	81	6	1	4	1	3	2	1133	1067	50	950	1	0	1	1	1	1	1	5
Sarawak112	1681	54	1	1	1	1	2	1	1	2	1	2	1	1	1	1	1	1	1	1	1	1	1	90	6	1	4	1	2	4	2050	2042	200	1500	2	1	1	1	1	1	1	5
Sarawak113	1682	32	1	1	1	1	2	1	1	1	1	1	0	1	1	1	1	1	1	1	1	1	1	94	6	2	1	1	2	2	2080	2083	0	1500	2	0	1	1	1	1	1	5
Sarawak114	1683	59	1	1	1	1	2	1	1	1	1	2	1	1	1	1	1	1	1	1	1	1	1	76	6	2	1	1	1	2	2080	2087	70	1780	1	1	1	1	1	1	1	5
Sarawak115	1684	56	1	1	1	1	2	1	1	2	1	1	0	1	1	1	1	1	2	2	1	2	0.871123	95	6	1	1	1	2	2	2225	2225	150	1340	2	0	1	1	2	2	1	7
Sarawak116	1685	67	2	1	1	1	2	1	1	1	2	1	0	1	1	1	1	1	1	1	1	1	1	90	6	1	1	2	2	2	2098.23	2089.23	400	1560	2	0	1	1	1	1	1	5
Sarawak117	1686	43	1	1	2	2	2	1	1	1	1	2	1	1	1	1	1	1	1	2	2	2	0.79819	60	6	1	1	1	1	1	1740	1500	100	1455	3	1	1	1	1	3	3	9
Sarawak118	1687	66	2	1	1	1	2	1	1	1	1	2	1	1	1	1	2	1	1	1	1	2	0.918799	99	6	2	1	1	1	2	1600	1533	250	1400	1	1	2	1	1	1	1	6
Sarawak119	1688	52	1	1	1	1	2	1	1	2	1	2	2	1	1	1	1	1	1	1	2	2	0.928306	100	6	2	1	1	2	1	2010.8	2038.3	300	1618	1	2	1	1	1	1	2	6
Sarawak120	1689	52	1	1	1	1	2	1	1	2	1	2	2	1	1	1	1	1	2	2	2	2	0.799429	64	6	1	3	1	2	2	1380	1380	50	1540	1	2	1	1	2	2	2	8
Sarawak121	1690	53	1	1	1	1	2	1	1	2	1	1	0	1	1	1	1	1	1	1	1	1	1	100	6	1	1	1	2	2	1892	1583	500	1450	2	0	1	1	1	1	1	5
Sarawak122	1691	51	1	1	1	1	2	1	1	3	1	2	1	1	1	1	1	1	1	1	1	1	1	100	6	2	3	1	3	2	2085	2068	200	1900	1	1	1	1	1	1	1	5
Sarawak123	1692	50	1	1	1	1	4	2	3	2	1	2	2	1	1	1	1	1	1	1	1	1	1	92	6	1	1	1	2	2	1830.5	1050	50	1425	2	2	1	1	1	1	1	5
Sarawak124	1693	24	1	2	1	1	1	2	2	3	1	1	0	1	1	1	1	1	2	1	2	2	0.880113	82	6	1	3	1	3	2	1632.6	1400.2	150	1330	1	0	1	1	2	1	2	7
Sarawak125	1694	51	1	1	1	1	2	1	1	2	1	1	0	1	1	1	1	1	2	2	2	2	0.799429	70	6	1	1	1	2	2	1592.5	1333	150	1320	2	0	1	1	2	2	2	8
Sarawak126	1695	55	1	1	1	1	2	1	1	1	1	2	2	1	1	1	2	1	1	2	1	2	0.838115	93	6	2	1	1	2	1	1750	1317	70	1335	1	2	2	1	1	2	1	7
Sarawak127	1696	59	1	1	1	1	2	1	1	1	1	2	1	1	1	1	2	1	2	2	1	2	0.763748	87	6	1	1	1	2	2	1450	1370	200	1230	1	1	2	1	2	3	1	9
Sarawak128	1697	42	1	1	1	1	2	1	1	3	1	1	0	1	1	1	1	1	1	1	1	1	1	80	6	1	1	1	3	2	2100	1683	200	1680	1	0	1	1	1	1	1	5
Sarawak129	1698	51	1	1	1	1	2	1	1	3	1	2	2	1	1	1	1	1	1	1	1	1	1	100	6	1	1	1	3	2	2092	2083	0	2000	1	2	1	1	1	1	1	5
Sarawak130	1699	51	1	1	1	1	2	1	1	2	1	1	0	1	1	1	1	1	1	1	1	1	1	90	6	2	1	1	2	1	1592	1383	50	1350	1	0	1	1	1	1	1	5
Sarawak131	1700	49	1	1	1	1	2	1	1	3	1	2	1	1	1	1	2	1	2	2	1	2	0.789922	80	6	2	3	1	3	2	1370	1383	200	950	1	1	2	1	2	2	1	8
Sarawak132	1701	42	1	2	1	1	2	1	1	2	1	1	0	1	1	1	1	1	1	1	1	1	1	50	6	2	1	1	2	2	2400	2390	100	1746	1	0	1	1	1	1	1	5
Sarawak133	1702	33	1	2	1	1	2	1	1	2	1	1	0	1	1	1	1	1	1	1	1	1	1	99	6	2	2	1	2	2	1200	1000	0	845	2	0	1	1	1	1	1	5
Sarawak134	1703	45	1	2	1	1	2	1	1	1	1	2	1	1	1	1	2	1	2	2	1	2	0.789922	50	6	2	2	1	2	2	2000	2000	0	1150	2	1	2	1	2	2	1	8
Sarawak135	1704	34	1	2	1	1	2	1	1	2	1	1	0	1	1	1	1	1	1	1	1	1	1	55	6	2	1	1	2	2	2400	2390	100	1200	1	0	1	1	1	1	1	5
Sarawak136	1705	64	2	1	1	1	2	1	1	2	1	1	0	1	1	1	1	1	1	1	1	1	1	99	6	1	3	1	2	2	2592	1283	0	950	2	0	1	1	1	1	1	5
Sarawak137	1706	64	2	1	1	1	2	1	1	2	1	1	0	1	1	1	1	1	1	1	1	1	1	99	6	1	3	1	2	2	2592	2183	0	950	2	0	1	1	1	1	1	5
Sarawak138	1707	22	1	1	1	1	1	2	2	3	2	1	0	1	1	1	1	2	1	1	1	2	0.937605	70	6	2	1	1	3	3	2100	999	0	880	3	0	1	2	1	1	1	6
Sarawak139	1708	28	1	1	1	1	1	2	2	4	1	1	0	1	1	1	1	1	1	1	1	1	1	95	6	2	4	1	3	2	2150	1242	500	1130	3	0	1	1	1	1	1	5
Sarawak140	1709	26	1	2	1	1	2	1	1	2	1	1	0	2	1	1	1	1	2	1	1	2	0.951807	85	6	2	4	1	2	2	3350	3000	120	1470	2	0	1	1	2	1	1	6
Sarawak141	1710	23	1	2	1	1	1	2	2	3	1	2	1	1	1	1	1	1	1	2	1	2	0.919316	70	6	2	4	1	3	2	2100	2100	500	1500	2	1	1	1	1	2	1	6
Sarawak142	1711	33	1	2	1	1	1	2	2	2	1	1	0	1	1	1	1	1	1	1	1	1	1	90	6	2	2	1	2	2	1233	1142	0	1880	1	0	1	1	1	1	1	5
Sarawak143	1712	32	1	1	1	1	2	1	1	2	1	1	0	1	1	1	1	1	1	1	1	1	1	85	6	2	4	1	2	1	2300	2130	100	1550	3	0	1	1	1	1	1	5
Sarawak144	1713	56	1	2	1	1	2	1	1	2	2	1	0	1	1	1	2	1	1	1	1	2	0.918799	98	6	2	1	2	2	2	1800	1600	200	875	1	0	2	1	1	1	1	6
Sarawak145	1714	29	1	2	1	1	1	2	2	3	1	1	0	1	1	1	1	1	1	2	1	2	0.919316	80	6	2	4	1	3	2	2400	2379	0	1185	2	0	1	1	1	2	1	6
Sarawak146	1715	42	1	1	1	1	2	1	1	2	1	2	1	2	1	1	1	1	1	2	1	2	0.919316	80	6	2	1	1	2	2	2500	2583	200	1400	2	1	1	1	1	2	1	6
Sarawak147	1716	45	1	1	1	1	2	1	1	2	1	1	0	1	1	1	1	1	1	2	1	2	0.919316	60	6	2	2	1	2	2	1200	1200	0	1000	1	0	1	1	1	2	1	6
Sarawak148	1717	61	2	1	1	1	2	1	1	1	1	2	2	1	1	1	2	1	2	2	1	2	0.789922	65	6	2	1	1	1	4	1800	1750.5	500	1300	2	2	2	1	2	2	1	8
Sarawak149	1718	47	1	2	1	1	4	2	3	1	1	2	1	1	1	1	1	1	1	1	2	2	0.928306	70	6	2	1	1	1	3	1033	1000	100	900	2	1	1	1	1	1	2	6
Sarawak150	1719	53	1	1	1	1	2	1	1	1	2	2	1	1	1	1	2	1	1	1	1	2	0.918799	60	6	2	1	2	2	4	1800	1800	300	800	2	1	2	1	1	1	1	6
Sarawak151	1720	999	999	1	1	1	2	1	1	2	1	2	0	1	1	1	1	1	1	1	1	1	1	95	6	1	1	1	2	3	999	217	300	#NULL!	999	0	1	1	1	1	1	5
Sarawak152	1721	53	1	1	1	1	2	1	1	2	1	2	0	1	1	1	1	1	1	1	1	1	1	100	6	2	1	1	2	2	1300	1408	0	#NULL!	999	0	1	1	1	1	1	5
Sarawak153	1722	999	999	2	1	1	4	2	3	999	1	2	1	1	1	1	1	1	1	2	1	2	0.919316	60	6	1	3	1	999	4	300	433	300	#NULL!	999	1	1	1	1	2	1	6
Sarawak154	1723	28	1	2	1	1	1	2	2	4	1	2	1	1	1	1	1	1	1	2	2	2	0.59275	50	6	2	1	1	3	3	2000	2067	150	2340	999	1	1	1	1	3	5	11
Sarawak155	1724	30	1	1	1	1	1	2	2	2	1	2	1	1	1	1	1	1	1	1	1	1	1	100	6	2	2	1	2	3	1300	1329	0	310	999	1	1	1	1	1	1	5
Sarawak156	1725	38	1	2	1	1	3	2	3	3	1	2	0	4	1	2	1	1	1	1	1	1	1	85	6	1	2	1	3	4	4000	4067	100	5350	999	0	1	1	1	1	1	5
Sarawak157	1726	23	1	2	1	1	1	2	2	4	1	2	0	1	1	1	1	1	1	2	1	2	0.919316	85	6	2	3	2	3	2	999	42	150	840	999	0	1	1	1	2	1	6
Sarawak158	1727	26	1	1	1	1	1	2	2	4	1	2	0	1	1	1	1	1	1	2	2	2	0.847622	80	6	2	3	1	3	2	999	67	100	1787	2	0	1	1	1	2	2	7
Sarawak159	1728	63	2	1	1	1	3	2	3	3	1	2	0	1	1	1	1	1	1	1	2	2	0.905048	70	6	2	1	1	3	1	50	67	200	2868	999	0	1	1	1	1	3	7
Sarawak160	1729	999	999	1	1	1	1	2	2	2	1	2	0	1	1	1	1	1	1	1	1	1	1	90	6	1	4	1	2	2	1600	1600	150	2291	2	0	1	1	1	1	1	5
Sarawak161	1730	47	1	1	1	1	1	2	2	2	1	2	1	1	1	1	1	1	1	1	1	1	1	80	6	2	4	1	2	2	1300	567	200	1459	999	1	1	1	1	1	1	5
Sarawak162	1731	48	1	2	1	1	3	2	3	2	1	2	0	3	1	1	1	1	1	1	1	1	1	80	6	1	4	1	2	3	1500	3500	50	2566.67	999	0	1	1	1	1	1	5
Sarawak163	1732	30	1	2	1	1	2	1	1	2	1	2	0	1	1	1	1	1	1	2	1	2	0.919316	90	6	1	3	1	2	3	999	999	0	1575	1	0	1	1	1	2	1	6
Sarawak164	1733	999	999	1	1	1	2	1	1	1	1	2	1	1	1	1	1	1	1	2	1	2	0.919316	80	6	2	3	1	1	2	999	999	0	1950	1	1	1	1	1	2	1	6
Sarawak165	1734	36	1	1	1	1	2	1	1	1	1	2	0	1	1	1	1	1	1	1	1	1	1	90	6	1	1	1	1	3	1463.54	1488.54	0	#NULL!	999	0	1	1	1	1	1	5
Sarawak166	1735	999	999	1	1	1	2	1	1	1	1	2	1	1	1	1	1	1	1	1	1	1	1	80	6	1	1	1	1	2	1300	1000	0	#NULL!	999	1	1	1	1	1	1	5
Sarawak167	1736	57	1	2	1	1	2	1	1	2	2	2	1	1	1	1	2	1	1	2	1	2	0.7856	65	6	1	3	2	2	2	92	1817	#NULL!	#NULL!	999	1	3	1	1	3	1	9
Sarawak168	1737	64	2	1	1	1	2	1	1	2	2	2	1	1	1	1	1	1	1	1	1	1	1	100	6	1	2	2	2	2	570	633	50	770	999	1	1	1	1	1	1	5
Sarawak169	1738	999	999	2	1	1	3	2	3	2	2	2	3	1	1	1	1	1	1	2	1	2	0.919316	50	6	1	1	2	2	2	1500	1500	500	1763	999	3	1	1	1	2	1	6
Sarawak170	1739	999	999	1	1	1	2	1	1	3	1	2	0	1	1	1	1	1	1	1	1	1	1	90	6	1	3	1	3	1	1400	1400	0	#NULL!	999	0	1	1	1	1	1	5
Sarawak171	1740	999	999	1	1	1	2	1	1	3	1	2	0	2	1	1	1	1	1	1	1	1	1	85	6	1	999	1	3	3	3100	3100	300	#NULL!	999	0	1	1	1	1	1	5
Sarawak172	1741	999	999	2	1	1	1	2	2	4	1	2	0	2	1	1	1	1	1	1	1	1	1	100	6	2	3	1	3	2	1392	2629	150	1232	2	0	1	1	1	1	1	5
Sarawak173	1742	999	999	2	1	1	2	1	1	3	1	2	0	1	1	1	1	1	1	1	1	1	1	100	6	2	2	1	3	3	2500	2500	1	2235	999	0	1	1	1	1	1	5
Sarawak174	1743	31	1	2	1	1	2	1	1	2	1	2	0	1	1	1	1	1	1	1	1	1	1	50	6	2	1	1	2	3	3600	2400	50	1400	1	0	1	1	1	1	1	5
Sarawak175	1744	28	1	2	1	1	2	1	1	3	1	2	0	2	1	1	1	1	1	1	1	1	1	75	6	2	2	1	3	2	2883	2883	#NULL!	2300	999	0	1	1	1	1	1	5
Sarawak176	1745	999	999	2	1	1	1	2	2	3	1	2	0	1	1	1	1	1	1	1	1	1	1	75	6	2	2	1	3	2	1350	1242	150	2517	999	0	1	1	1	1	1	5
Sarawak177	1746	999	999	2	1	1	1	2	2	3	1	2	1	1	1	1	2	1	1	1	1	2	0.918799	85	6	2	2	1	3	3	1300	1342	50	1550	999	1	2	1	1	1	1	6
Sarawak178	1747	24	1	1	1	1	1	2	2	3	1	2	0	1	1	1	1	1	1	1	1	1	1	85	6	2	2	1	3	3	1300	1325	200	1100	999	0	1	1	1	1	1	5
Sarawak179	1748	29	1	1	1	1	2	1	1	3	1	2	0	1	1	1	1	1	1	1	1	1	1	89	6	1	3	1	3	2	1600	1983	200	2500	1	0	1	1	1	1	1	5
Sarawak180	1749	31	1	1	1	1	1	2	2	1	1	2	2	1	1	1	1	1	1	1	1	1	1	89	6	2	3	1	2	2	1800	1500	300	1150	999	2	1	1	1	1	1	5
Sarawak181	1750	26	1	1	1	1	2	1	1	3	1	2	0	1	1	1	1	1	1	1	1	1	1	80	6	1	2	1	3	2	1800	1825	150	1750	999	0	1	1	1	1	1	5
Sarawak182	1751	34	1	2	1	1	2	1	1	3	1	2	1	999	2	2	1	1	1	1	1	1	1	85	6	2	2	1	3	2	5183	5183	100	4500	999	1	1	1	1	1	1	5
Sarawak183	1752	999	999	2	1	1	1	2	2	3	1	2	0	1	1	1	1	1	1	1	1	1	1	89	6	1	3	1	3	2	1300	1300	50	1050	999	0	1	1	1	1	1	5
Sarawak184	1753	23	1	1	1	1	1	2	2	3	1	2	0	1	1	1	1	1	1	1	1	1	1	95	6	1	3	1	3	2	1100	1100	0	850	999	0	1	1	1	1	1	5
Sarawak185	1754	21	1	2	1	1	1	2	2	2	1	2	0	1	1	1	1	1	1	1	2	2	0.928306	93	6	2	2	1	2	2	1200	1200	0	650	999	0	1	1	1	1	2	6
Sarawak186	1755	34	1	1	1	1	2	1	1	3	1	2	0	999	2	2	1	1	1	1	1	1	1	89	6	1	1	1	3	4	5100	5183	100	4500	999	0	1	1	1	1	1	5
Sarawak187	1756	999	999	1	999	#NULL!	1	2	2	3	1	2	0	1	1	1	1	1	1	1	1	1	1	75	6	2	1	1	3	2	1650	1692	150	1885	999	0	1	1	1	1	1	5
Sarawak188	1757	999	999	1	1	1	1	2	2	2	1	2	0	1	1	1	1	1	1	1	1	1	1	93	6	2	1	1	2	4	1200	1242	0	875	999	0	1	1	1	1	1	5
Sarawak189	1758	34	1	1	1	1	3	2	3	3	1	2	1	1	1	1	1	1	1	1	1	1	1	75	6	1	4	1	3	2	1700	942	0	600	999	1	1	1	1	1	1	5
Sarawak190	1759	35	1	1	1	1	2	1	1	3	1	2	0	1	1	1	1	1	1	1	1	1	1	75	6	1	1	1	3	2	1783	1583	0	800	999	0	1	1	1	1	1	5
Sarawak191	1760	29	1	2	1	1	1	2	2	3	1	2	0	1	1	1	1	1	1	1	1	1	1	75	6	1	1	1	3	2	1250	1292	0	1050	999	0	1	1	1	1	1	5
Sarawak192	1761	29	1	1	1	1	1	2	2	999	1	2	0	1	1	1	1	1	1	1	1	1	1	75	6	1	3	1	999	2	1200	942	0	835	999	0	1	1	1	1	1	5
Sarawak193	1762	31	1	1	1	1	1	2	2	2	1	2	0	1	1	1	1	1	1	1	1	1	1	75	6	1	3	1	2	2	1200	942	0	835	999	0	1	1	1	1	1	5
Sarawak194	1763	25	1	1	1	1	1	2	2	2	1	2	0	1	1	1	1	1	1	1	1	1	1	75	6	1	3	1	2	2	1200	942	0	835	999	0	1	1	1	1	1	5
Sarawak195	1764	70	2	1	1	1	2	1	1	1	1	2	0	1	1	1	1	1	1	1	1	1	1	95	6	1	4	1	2	3	1980	1983	0	1900	999	0	1	1	1	1	1	5
Sarawak196	1765	56	1	1	1	1	2	1	1	2	2	2	0	1	1	1	1	1	1	1	1	1	1	80	6	1	1	2	2	2	1580	1583	300	1500	999	0	1	1	1	1	1	5
Sarawak197	1766	64	2	2	1	1	3	2	3	1	1	2	2	1	1	1	2	1	1	2	2	2	0.766421	65	6	1	1	1	2	4	1233	1233	0	1059	999	2	2	1	1	2	2	8
Sarawak198	1767	60	2	1	1	1	2	1	1	1	1	2	2	1	1	1	1	1	1	1	1	1	1	85	6	1	1	1	2	2	2583	2083	0	2000	999	2	1	1	1	1	1	5
Sarawak199	1768	56	1	1	1	1	2	1	1	2	1	2	1	1	1	1	1	1	1	1	1	1	1	75	6	1	1	1	2	3	1380	1383	0	1835	999	1	1	1	1	1	1	5
Sarawak200	1769	78	2	1	1	1	2	1	1	1	1	2	1	1	1	1	1	1	1	2	1	2	0.919316	65	6	1	1	1	2	2	1280	1083	0	950	999	1	1	1	1	2	1	6
Sarawak201	1770	64	2	1	1	1	3	2	3	1	2	2	0	1	1	1	1	1	1	1	1	1	1	100	6	1	1	2	2	2	2080	2083	0	2000	999	0	1	1	1	1	1	5
Sarawak202	1771	59	1	1	1	1	2	1	1	1	1	2	0	1	1	1	1	1	1	1	1	1	1	95	6	1	1	1	1	2	2080	2083	0	2000	999	0	1	1	1	1	1	5
Sarawak203	1772	46	1	1	1	1	2	1	1	1	1	2	0	1	1	1	1	1	1	1	1	1	1	98	6	1	4	1	2	2	1330	1333	0	1250	999	0	1	1	1	1	1	5
Sarawak204	1773	999	999	2	1	1	3	2	3	1	2	2	0	1	1	1	1	1	1	1	1	1	1	85	6	1	4	2	1	3	1580	1583	0	1500	999	0	1	1	1	1	1	5
Sarawak205	1774	999	999	1	1	1	2	1	1	1	2	2	0	1	1	1	1	1	1	1	1	1	1	100	6	1	1	2	2	1	1370	1373	0	1300	999	0	1	1	1	1	1	5
Sarawak206	1775	61	2	1	1	1	2	1	1	1	2	2	0	1	1	1	1	1	1	1	1	1	1	95	6	1	1	2	2	3	1980	1983	0	1800	999	0	1	1	1	1	1	5
Sarawak207	1776	60	2	1	1	1	2	1	1	2	2	2	0	1	1	1	1	1	1	1	1	1	1	97	6	1	1	2	2	2	2330	2333	0	2050	999	0	1	1	1	1	1	5
Sarawak208	1777	57	1	1	1	1	2	1	1	1	1	2	0	1	1	1	1	1	1	1	1	1	1	95	6	1	1	1	1	1	2300	2303	0	2350	999	0	1	1	1	1	1	5
Sarawak209	1778	47	1	2	1	1	3	2	3	1	2	2	0	1	1	1	1	1	1	1	1	1	1	100	6	1	4	2	2	3	1080	1083	0	1000	999	0	1	1	1	1	1	5
Sarawak210	1779	48	1	1	1	1	2	1	1	1	2	2	0	1	1	1	1	1	1	1	1	1	1	100	6	1	1	2	2	2	2080	2083	0	2000	999	0	1	1	1	1	1	5
Sarawak211	1780	64	2	1	1	1	2	1	1	1	2	2	3	1	1	1	2	1	2	2	1	2	0.789922	75	6	1	1	2	1	3	2437.29	2440.29	0	2450	999	4	2	1	2	2	1	8
Sarawak212	1781	999	999	1	1	1	2	1	1	1	1	2	0	2	1	1	1	1	1	1	1	1	1	100	6	1	1	1	2	2	2580	2583	0	2500	999	0	1	1	1	1	1	5
Sarawak213	1782	58	1	2	1	1	3	2	3	1	2	2	3	1	1	1	1	1	1	1	1	1	1	75	6	1	4	2	2	2	860	863	0	850	999	3	1	1	1	1	1	5
Sarawak214	1783	49	1	1	1	1	2	1	1	2	1	2	0	1	1	1	1	1	1	1	1	1	1	100	6	1	4	1	2	3	2080	2083	0	2000	999	0	1	1	1	1	1	5
Sarawak215	1784	64	2	1	1	1	2	1	1	1	1	2	0	1	1	1	1	1	1	1	1	1	1	90	6	1	1	1	1	2	2280	2283	0	2100	999	0	1	1	1	1	1	5
Sarawak216	1785	61	2	1	1	1	2	1	1	1	1	2	0	1	1	1	1	1	1	1	1	1	1	90	6	1	1	1	1	4	2080	1883	0	1450	999	0	1	1	1	1	1	5
Sarawak217	1786	82	2	1	1	1	2	1	1	1	2	2	1	1	1	1	2	1	1	2	1	2	0.7856	70	6	1	1	2	1	3	492	500	0	350	999	1	3	1	1	3	1	9
Sarawak218	1787	59	1	1	1	1	2	1	1	1	1	2	1	1	1	1	2	1	1	2	2	2	0.690648	75	6	1	1	1	2	3	1258.6	1008.3	0	764.9	999	1	3	1	1	3	3	11
Sarawak219	1788	45	1	1	1	1	2	1	1	1	2	2	0	1	1	1	2	1	1	2	2	2	0.766421	70	6	1	1	2	1	2	692	741.3	0	802.4	999	0	2	1	1	2	2	8
Sarawak220	1789	59	1	1	1	1	2	1	1	1	2	2	0	1	1	1	2	1	2	2	2	2	0.611757	60	6	1	1	2	1	2	592	600	0	443.3	999	0	2	1	4	2	2	11
Sarawak221	1790	58	1	2	1	1	3	2	3	1	2	2	3	1	1	1	2	1	1	2	1	2	0.838115	80	6	1	4	2	1	2	1033	1042	0	1066	999	3	2	1	1	2	1	7
Sarawak222	1791	51	1	1	1	1	2	1	1	1	1	2	1	1	1	1	1	1	1	1	2	2	0.905048	80	6	1	1	1	2	3	1992	2033	0	2210.7	999	1	1	1	1	1	3	7
Sarawak223	1792	70	2	1	1	1	2	1	1	1	2	2	0	1	1	1	1	1	1	1	1	1	1	80	6	1	1	2	1	2	592	600	0	458.3	999	0	1	1	1	1	1	5
Sarawak224	1793	70	2	2	1	1	3	2	3	1	2	2	3	1	1	1	2	1	1	2	1	2	0.838115	70	6	1	4	2	1	2	433	442	0	300	999	3	2	1	1	2	1	7
Sarawak225	1794	61	2	2	2	2	4	2	3	1	2	2	1	1	1	1	2	1	1	2	1	2	0.838115	70	6	1	1	2	1	2	1033	1042	300	415	999	1	2	1	1	2	1	7
Sarawak226	1795	56	1	1	1	1	2	1	1	2	1	2	2	1	1	1	1	1	1	1	2	2	0.928306	80	6	1	1	1	2	4	1292	1333	0	1388.3	999	2	1	1	1	1	2	6
Sarawak227	1796	47	1	1	1	1	2	1	1	999	1	2	1	3	1	1	1	1	1	1	2	2	0.905048	70	6	1	3	1	999	2	4392	3433	500	2181.1	999	1	1	1	1	1	3	7
Sarawak228	1797	46	1	1	1	1	3	2	3	2	1	2	0	1	1	1	2	1	1	2	2	2	0.766421	80	6	1	1	1	2	2	1641.3	1650.3	0	2275.7	999	0	2	1	1	2	2	8
Sarawak229	1798	39	1	1	1	1	2	1	1	1	1	2	0	1	1	1	1	1	1	1	1	1	1	90	6	1	1	1	2	4	1492	1533	0	1527.5	999	0	1	1	1	1	1	5
Sarawak230	1799	51	1	1	1	1	2	1	1	2	1	2	1	1	1	1	1	1	1	1	1	1	1	80	6	1	1	1	2	3	2092	2100	200	1408.3	999	1	1	1	1	1	1	5
Sarawak231	1800	54	1	2	1	1	4	2	3	1	2	2	1	1	1	1	2	1	1	2	1	2	0.838115	80	6	1	1	2	2	3	533	542	0	450	999	1	2	1	1	2	1	7
Sarawak232	1801	59	1	1	1	1	2	1	1	1	1	2	2	1	1	1	2	1	1	1	1	2	0.918799	80	6	1	1	1	1	2	1575.3	1833.6	0	1075	999	2	2	1	1	1	1	6
Sarawak233	1802	64	2	1	1	1	2	1	1	1	2	2	2	1	1	1	2	1	1	2	2	2	0.690648	70	6	1	1	2	1	2	592	600	0	300	999	2	3	1	1	3	3	11
Sarawak234	1803	52	1	1	1	1	3	2	3	1	2	2	0	1	1	1	1	1	1	1	1	1	1	70	6	1	4	2	1	1	533	542	0	430	999	0	1	1	1	1	1	5
Sarawak235	1804	67	2	1	1	1	2	1	1	1	2	2	0	1	1	1	1	1	1	1	1	1	1	85	6	1	1	2	1	1	942	1050	0	648.3	999	0	1	1	1	1	1	5
Sarawak236	1805	52	1	1	1	1	2	1	1	2	1	2	0	1	1	1	1	1	1	2	2	2	0.847622	80	6	1	1	1	2	2	2092	2083	200	2385.6	999	0	1	1	1	2	2	7
Sarawak237	1806	31	1	1	1	1	2	1	1	1	1	2	0	1	1	1	1	1	1	2	2	2	0.824364	80	6	1	1	1	1	2	1300.3	1841.3	0	1301.52	999	0	1	1	1	2	3	8
Sarawak238	1807	53	1	1	1	1	2	1	1	2	1	2	0	1	1	1	1	1	1	2	2	2	0.847622	85	6	1	1	1	2	2	1742	1783	300	858.2	999	0	1	1	1	2	2	7
Sarawak239	1808	49	1	1	1	1	2	1	1	1	1	2	2	1	1	1	999	1	1	1	1	1	0	60	6	1	1	1	1	1	1692	1733	0	1797.4	999	2	999	1	1	1	1	999
Sarawak240	1809	58	1	1	1	1	2	1	1	1	1	2	1	1	1	1	1	1	1	1	1	1	1	80	6	1	1	1	2	2	1392	1400	0	1017.5	999	1	1	1	1	1	1	5
Sarawak241	1810	65	2	1	1	1	2	1	1	1	2	2	2	1	1	1	1	1	1	1	1	1	1	80	6	1	1	2	1	4	592	600	0	513.3	999	2	1	1	1	1	1	5
Sarawak242	1811	61	2	1	1	1	2	1	1	1	2	2	2	1	1	1	2	1	2	2	2	2	0.718228	75	6	1	1	2	1	2	392	400	0	335	999	2	2	1	2	2	2	9
Sarawak243	1812	37	1	1	1	1	2	1	1	2	1	2	0	1	1	1	1	1	1	1	1	1	1	90	6	1	1	1	2	2	1992	2033	0	1024.1	999	0	1	1	1	1	1	5
Sarawak244	1813	49	1	2	1	1	4	2	3	2	2	2	0	1	1	1	1	1	1	1	1	1	1	80	6	1	1	2	2	2	1392	1433	0	1597.4	999	0	1	1	1	1	1	5
Sarawak245	1814	45	1	1	1	1	2	1	1	1	1	2	0	1	1	1	1	1	1	1	2	2	0.905048	80	6	1	1	1	1	2	1342	1350	0	1119.1	999	0	1	1	1	1	3	7
Sarawak246	1815	65	2	2	1	1	3	2	3	1	2	2	2	1	1	1	2	1	2	2	2	2	0.665712	80	6	1	1	2	1	2	333	342	0	320	999	2	3	1	2	3	2	11
Sarawak247	1816	69	2	1	1	1	2	1	1	1	2	2	1	1	1	1	1	1	1	2	2	2	0.847622	80	6	1	1	2	1	4	1092	1100	0	650	999	1	1	1	1	2	2	7
Sarawak248	1817	63	2	1	1	1	2	1	1	1	2	2	0	1	1	1	2	1	1	2	2	2	0.766421	85	6	1	3	2	1	2	742	750	0	667.5	999	0	2	1	1	2	2	8
Sarawak249	1818	55	1	1	1	1	2	1	1	1	1	2	0	1	1	1	1	1	1	1	1	1	1	80	6	1	1	1	2	4	1892	1933	0	1754	999	0	1	1	1	1	1	5
Sarawak250	1819	51	1	1	1	1	2	1	1	1	2	2	2	1	1	1	2	1	1	2	2	2	0.766421	75	6	1	4	2	2	2	2092	2133	0	1033.2	999	2	2	1	1	2	2	8
Sarawak251	1820	60	2	1	1	1	2	1	1	1	2	2	2	1	1	1	1	1	1	1	1	1	1	80	6	1	1	2	1	4	1892	1900	0	1221.6	999	2	1	1	1	1	1	5
Sarawak252	1821	21	1	1	1	1	2	1	1	1	1	2	0	1	1	1	1	1	1	1	1	1	1	90	6	1	2	1	2	2	1200	1200	300	1574.1	999	0	1	1	1	1	1	5
Sarawak253	1822	55	1	1	1	1	2	1	1	1	1	2	0	1	1	1	1	1	1	1	1	1	1	80	6	1	1	1	2	4	842	841.3	0	619.9	999	0	1	1	1	1	1	5
Sarawak254	1823	52	1	1	1	1	2	1	1	2	1	2	1	1	1	1	1	1	1	2	2	2	0.79819	80	6	1	1	1	2	2	2092	2108.3	0	1517.8	999	1	1	1	1	3	3	9
Sarawak255	1824	38	1	1	1	1	2	1	1	2	1	2	0	1	1	1	1	1	1	1	1	1	1	90	6	1	4	1	2	3	2117	2108.3	0	2219.8	999	0	1	1	1	1	1	5
Sarawak256	1825	51	1	1	1	1	2	1	1	2	1	2	1	1	1	1	1	1	1	1	1	1	1	80	6	1	1	1	2	2	2097.8	1875.3	0	3800	3	1	1	1	1	1	1	5
Sarawak257	1826	58	1	1	1	1	2	1	1	1	1	2	2	1	1	1	2	1	1	2	2	2	0.766421	80	6	1	1	1	2	2	2092	2100	0	2016.6	999	2	2	1	1	2	2	8
Sarawak258	1827	61	2	1	1	1	2	1	1	1	1	2	2	1	1	1	1	1	1	2	2	2	0.847622	80	6	1	4	1	2	2	1692	1733	0	1178.2	999	2	1	1	1	2	2	7
Sarawak259	1828	31	1	1	1	1	1	2	2	2	1	2	0	1	1	1	1	1	1	1	1	1	1	999	6	1	3	1	2	1	750	1200	200	1000	999	0	1	1	1	1	1	5
Sarawak260	1829	30	1	1	1	1	2	1	1	2	1	2	0	1	1	1	1	1	1	1	1	1	1	999	6	1	3	1	2	2	1283	1283	50	1150	999	0	1	1	1	1	1	5
Sarawak261	1830	20	1	1	1	1	1	2	2	2	1	2	0	1	1	1	1	1	1	1	1	1	1	999	6	2	2	1	2	2	1983	1983	100	1100	999	0	1	1	1	1	1	5
Sarawak262	1831	20	1	1	1	1	1	2	2	2	1	2	0	1	1	1	1	1	1	1	1	1	1	999	6	2	2	1	2	2	910	1200	200	630	999	0	1	1	1	1	1	5
Sarawak263	1832	30	1	1	1	1	1	2	2	3	1	2	0	1	1	1	1	1	1	1	1	1	1	999	6	2	4	1	3	999	2083	733	50	600	999	0	1	1	1	1	1	5
Sarawak264	1833	77	2	1	1	1	2	1	1	999	1	2	0	1	1	1	1	1	1	1	1	1	1	80	6	1	1	1	999	2	1083	1083	150	900	999	0	1	1	1	1	1	5
Sarawak265	1834	51	1	2	1	1	2	1	1	1	1	2	2	1	1	1	1	1	1	1	1	1	1	999	6	2	1	1	2	2	2183	2183	50	1360	999	2	1	1	1	1	1	5
Sarawak266	1835	60	2	2	1	1	2	1	1	1	1	2	1	1	1	1	1	1	1	1	1	1	1	999	6	2	1	1	2	3	2483	2483	0	1280	999	1	1	1	1	1	1	5
Sarawak267	1836	53	1	2	1	1	2	1	1	1	1	2	0	1	1	1	1	1	1	1	1	1	1	999	6	2	1	1	2	2	2283	2283	100	1280	999	0	1	1	1	1	1	5
Sarawak268	1837	53	1	2	1	1	2	1	1	2	1	2	1	1	1	1	1	1	1	1	1	1	1	999	6	1	3	1	2	3	1283	1283	0	1030	999	1	1	1	1	1	1	5
Sarawak269	1838	40	1	2	1	1	2	1	1	3	1	2	0	4	1	2	1	1	2	2	1	2	0.871123	999	6	2	1	1	3	2	5021.91	4021.91	300	4426	999	0	1	1	2	2	1	7
Sarawak270	1839	41	1	1	1	1	2	1	1	2	1	2	0	4	1	2	1	1	1	2	1	2	0.919316	100	6	1	3	1	2	3	6200	4783	300	4173.7	999	0	1	1	1	2	1	6
Sarawak271	1840	62	2	1	1	1	2	1	1	1	1	2	0	1	1	1	1	1	2	2	1	2	0.871123	99	6	1	1	1	1	3	1783	1783	100	1000	999	0	1	1	2	2	1	7
Sarawak272	1841	32	1	1	1	1	2	1	1	1	1	2	0	1	1	1	1	1	2	2	1	2	0.871123	90	6	1	2	1	1	2	1283	1283	100	1000	999	0	1	1	2	2	1	7
Sarawak273	1842	53	1	2	1	1	2	1	1	1	1	2	0	1	1	1	1	1	2	2	1	2	0.871123	95	6	2	1	1	2	2	2483	2483	100	1750	999	0	1	1	2	2	1	7
Sarawak274	1843	35	1	1	2	3	2	1	1	3	1	2	0	1	1	1	1	1	2	2	1	2	0.871123	100	6	1	2	1	3	2	3083	2083	100	1530	999	0	1	1	2	2	1	7
Sarawak275	1844	70	2	1	1	1	2	1	1	1	2	2	0	1	1	1	2	2	2	2	1	2	0.727528	80	6	1	1	2	2	2	1683	1683	100	850	999	0	2	2	2	2	1	9
Sarawak276	1845	36	1	1	1	1	2	1	1	2	1	2	0	1	1	1	1	1	1	1	1	1	1	100	6	1	1	1	2	2	2178	2178	100	1750	999	0	1	1	1	1	1	5
Sarawak277	1846	50	1	1	1	1	2	1	1	1	1	2	0	1	1	1	1	1	1	1	1	1	1	90	6	1	1	1	2	2	1483	1483	0	1350	999	0	1	1	1	1	1	5
Sarawak278	1847	57	1	1	1	1	2	1	1	1	2	2	0	1	1	1	1	1	1	1	1	1	1	80	6	1	2	1	2	2	2983	1483	0	1000	999	0	1	1	1	1	1	5
Sarawak279	1848	66	2	1	1	1	2	1	1	2	2	2	0	1	1	1	1	1	1	1	1	1	1	95	6	1	1	2	2	4	2083	2083	150	1400	999	0	1	1	1	1	1	5
Sarawak280	1849	60	2	1	1	1	3	2	3	1	1	2	1	3	1	1	1	1	1	1	1	1	1	95	6	1	1	1	2	4	3200	3200	100	1950	999	1	1	1	1	1	1	5
Sarawak281	1850	73	2	1	1	1	3	2	3	2	2	2	1	1	1	1	2	2	2	2	1	2	0.727528	90	6	1	1	2	2	4	1083	1083	0	1000	999	1	2	2	2	2	1	9
Sarawak282	1851	62	2	1	1	1	2	1	1	1	2	2	0	1	1	1	2	1	2	2	1	2	0.789922	90	6	1	1	2	2	2	1383	1383	100	750	999	0	2	1	2	2	1	8
Sarawak283	1852	60	2	1	1	1	2	1	1	1	1	2	0	2	1	1	1	1	1	1	1	1	1	95	6	1	1	1	2	4	2883	2883	0	1800	999	0	1	1	1	1	1	5
Sarawak284	1853	36	1	1	1	1	2	1	1	2	1	2	0	4	1	2	1	1	1	1	1	1	1	100	6	1	1	1	2	2	4500	4500	100	3300	999	0	1	1	1	1	1	5
Sarawak285	1854	53	1	1	1	1	2	1	1	1	1	2	0	1	1	1	1	1	1	1	999	1	0	92	6	1	1	1	2	4	1892	1883	100	1800	999	0	1	1	1	1	999	999
Sarawak286	1855	44	1	1	1	1	2	1	1	1	1	2	0	1	1	1	1	1	1	1	1	1	1	95	6	1	1	1	2	1	1292	1283	50	1050	999	0	1	1	1	1	1	5
Sarawak287	1856	50	1	2	1	1	3	2	3	1	1	2	0	1	1	1	1	1	1	1	1	1	1	95	6	1	1	1	2	2	1583	1583	100	1400	999	0	1	1	1	1	1	5
Sarawak288	1857	70	2	1	1	1	2	1	1	999	1	2	1	1	1	1	2	1	2	1	1	2	0.870606	90	6	1	1	1	999	999	1700	1700	150	1200	999	1	2	1	2	1	1	7
Sarawak289	1858	57	1	1	1	1	2	1	1	1	1	2	0	1	1	1	1	1	1	1	1	1	1	100	6	1	1	1	2	999	2183	1983	100	1300	999	0	1	1	1	1	1	5
Sarawak290	1859	58	1	1	1	1	2	1	1	1	1	2	0	1	1	1	1	1	1	1	1	1	1	999	6	1	1	1	2	2	1783	1783	0	1350	999	0	1	1	1	1	1	5
Sarawak291	1860	27	1	1	1	1	2	1	1	2	1	2	0	1	1	1	1	1	1	1	1	1	1	999	6	1	2	1	2	4	2083	1583	100	1550	999	0	1	1	1	1	1	5
Sarawak292	1861	52	1	1	1	1	2	1	1	1	1	2	0	1	1	1	1	1	1	1	1	1	1	999	6	1	1	1	2	2	1583	1583	0	1250	999	0	1	1	1	1	1	5
Sarawak293	1862	47	1	1	1	1	2	1	1	2	1	2	0	1	1	1	1	1	1	1	1	1	1	999	6	1	1	1	2	1	2283	2283	100	1950	999	0	1	1	1	1	1	5
Sarawak294	1863	53	1	1	1	1	2	1	1	1	1	2	0	1	1	1	1	1	1	1	1	1	1	999	6	1	1	1	2	3	2083	2083	0	2000	999	0	1	1	1	1	1	5
Sarawak295	1864	51	1	1	1	1	2	1	1	1	1	2	0	1	1	1	1	1	1	1	1	1	1	999	6	1	1	1	1	2	1583	1583	50	1400	999	0	1	1	1	1	1	5
Sarawak296	1865	41	1	1	1	1	2	1	1	1	1	2	0	1	1	1	1	1	1	1	1	1	1	90	6	1	1	1	2	4	1283	1283	10	1200	999	0	1	1	1	1	1	5
Sarawak297	1866	51	1	1	2	2	3	2	3	1	1	2	0	1	1	1	1	1	1	1	1	1	1	95	6	1	1	1	1	2	1492	1483	100	1000	999	0	1	1	1	1	1	5
Sarawak298	1867	61	2	2	1	1	3	2	3	1	2	2	0	1	1	1	1	1	1	2	1	2	0.919316	80	6	1	1	2	1	4	1392	1383	200	900	999	0	1	1	1	2	1	6
Sarawak299	1868	81	2	1	1	1	3	2	3	1	2	2	2	1	1	1	2	1	2	2	1	2	0.789922	80	6	1	1	2	1	3	1092	1083	0	700	999	2	2	1	2	2	1	8
Sarawak300	1869	55	1	1	1	1	2	1	1	1	1	2	1	1	1	1	1	1	1	1	1	1	1	95	6	1	1	1	2	2	1883	1883	100	1650	999	1	1	1	1	1	1	5
Sabah176	1870	26	1	1	1	1	1	2	2	3	1	1	0	1	1	1	1	1	1	1	1	1	1	80	4	1	2	1	3	2	1529	1567	600	1450	1	0	1	1	1	1	1	5
Sabah177	1871	60	2	1	1	1	2	1	1	2	1	2	0	1	1	1	1	1	1	1	1	1	1	80	4	1	1	1	2	3	2592	1608	200	1452.08	2	0	1	1	1	1	1	5
Sabah178	1872	22	1	2	1	1	2	1	1	2	1	1	0	1	1	1	1	1	1	1	1	1	1	70	4	2	2	1	2	4	800	1808	0	1050	1	0	1	1	1	1	1	5
Sabah179	1873	27	1	2	1	1	2	1	1	1	1	1	0	1	1	1	1	1	1	1	1	1	1	80	4	2	2	1	1	2	1742	1417	0	1040	1	0	1	1	1	1	1	5
Sabah180	1874	56	1	1	1	1	2	1	1	1	2	1	0	1	1	1	1	1	1	1	1	1	1	999	4	1	1	1	1	2	850	750	0	740	1	0	1	1	1	1	1	5
Selangor465	1875	65	2	1	2	2	2	1	1	4	1	2	1	999	2	1	1	1	1	1	1	1	1	80	5	1	1	1	3	4	5000	5000	2000	1250	999	1	1	1	1	1	1	5
Selangor466	1876	50	1	1	2	2	2	1	1	3	1	1	0	999	2	2	1	1	1	1	2	2	0.928306	50	5	1	1	1	3	3	19000	19000	0	10308	999	0	1	1	1	1	2	6
Selangor467	1877	46	1	1	2	2	2	1	1	2	1	1	0	999	2	2	1	1	1	1	1	1	1	80	5	1	1	1	2	4	12000	7100	0	13600	999	0	1	1	1	1	1	5
Selangor468	1878	67	2	2	2	2	2	1	1	2	1	2	1	999	2	1	1	1	1	2	1	2	0.919316	90	5	2	1	1	2	3	6000	6000	500	4200	999	1	1	1	1	2	1	6
Selangor469	1879	50	1	1	2	2	2	1	1	2	1	1	0	999	2	2	1	1	1	1	1	1	1	80	5	1	1	1	2	2	10000	8000	2000	9533.33	999	0	1	1	1	1	1	5
Selangor470	1880	72	2	2	2	2	3	2	3	1	2	2	2	1	1	1	2	1	2	2	2	2	0.69497	60	5	1	3	1	2	2	1200	500	0	700	999	2	2	1	2	2	3	10
Selangor471	1881	64	2	1	1	1	3	2	3	1	2	2	0	1	1	1	2	1	1	2	2	2	0.743163	50	5	1	3	2	1	4	1000	1000	0	1310	999	0	2	1	1	2	3	9
Selangor472	1882	58	1	1	2	2	1	2	2	1	2	2	0	1	1	1	2	1	2	2	2	2	0.718228	50	5	1	1	1	1	3	1592	500	500	1520	999	0	2	1	2	2	2	9
Selangor473	1883	62	2	1	1	1	2	1	1	1	2	2	3	1	1	1	2	1	2	2	2	2	0.718228	70	5	1	3	1	1	2	2400	2200	0	1650	999	3	2	1	2	2	2	9
Selangor474	1884	37	1	1	2	3	2	1	1	1	1	1	0	1	1	1	1	1	1	1	1	1	1	80	5	1	3	1	1	2	650	583	0	3020	999	0	1	1	1	1	1	5
Selangor475	1885	25	1	1	1	1	1	2	2	3	1	1	0	1	1	1	1	1	1	999	2	2	0	100	5	1	3	1	3	2	1200	1267	200	1265	999	0	1	1	1	999	3	6
Selangor476	1886	68	2	1	2	2	2	1	1	4	1	1	0	999	2	1	1	1	1	1	1	1	1	90	5	1	1	1	3	999	5000	5083	0	3472.5	999	0	1	1	1	1	1	5
Selangor477	1887	27	1	1	2	2	2	1	1	2	1	1	0	1	1	1	1	1	1	1	1	1	1	80	5	1	3	1	2	2	1892	1533	200	1850	999	0	1	1	1	1	1	5
Selangor478	1888	43	1	1	2	2	2	1	1	1	1	2	2	4	1	1	1	1	1	1	1	1	1	90	5	1	1	1	1	2	4300	4300	0	3000	999	2	1	1	1	1	1	5
Selangor479	1889	70	2	2	1	1	3	2	3	2	2	2	1	999	2	1	2	1	1	1	1	2	0.918799	99.9	5	1	3	2	2	3	6300	6300	1000	2700	999	1	2	1	1	1	1	6
Selangor480	1890	43	1	2	1	1	2	1	1	2	1	1	0	1	1	1	2	1	1	2	1	2	0.838115	80	5	1	3	1	2	3	2500	1733	0	2983.33	999	0	2	1	1	2	1	7
Selangor481	1891	38	1	1	1	1	2	1	1	2	2	1	0	999	2	2	1	1	1	1	1	1	1	95	5	1	1	1	2	3	15000	9000	1000	8500	999	0	1	1	1	1	1	5
Selangor482	1892	56	1	2	1	1	3	2	3	4	1	2	3	4	1	1	2	1	2	2	1	2	0.789922	70	5	1	3	1	3	3	4000	4000	2	3983.33	999	3	2	1	2	2	1	8
Selangor483	1893	47	1	1	1	1	2	1	1	3	1	1	0	999	2	2	1	1	1	2	1	2	0.919316	90	5	1	3	1	3	3	10000	10000	500	7767	2	0	1	1	1	2	1	6
Selangor484	1894	68	2	1	1	1	2	1	1	2	1	2	2	1	1	1	2	1	1	2	1	2	0.838115	80	5	1	1	1	2	2	2400	2400	100	1650	999	2	2	1	1	2	1	7
Selangor485	1895	38	1	1	1	1	2	1	1	4	1	1	0	999	2	2	1	1	1	1	1	1	1	80	5	1	1	1	3	2	12000	12133	3000	9617	999	0	1	1	1	1	1	5
Selangor486	1896	31	1	2	2	2	1	2	2	4	1	1	0	999	2	2	1	1	1	1	1	1	1	80	5	1	4	1	3	2	16000	16042	1000	1550	999	0	1	1	1	1	1	5
Selangor487	1897	51	1	1	1	1	2	1	1	1	1	1	0	999	2	1	1	1	1	1	2	2	0.928306	80	5	1	3	1	2	2	10000	6633	0	4860	999	0	1	1	1	1	2	6
Selangor488	1898	75	2	2	1	1	3	2	3	1	2	2	1	1	1	1	2	2	2	2	2	2	0.47644	90	5	1	1	2	1	2	600	667	0	850	999	1	4	2	2	2	2	12
Selangor489	1899	37	1	1	1	1	2	1	1	4	1	1	0	999	2	2	1	1	1	1	1	1	1	60	5	1	1	1	3	3	8000	8000	0	9620	999	0	1	1	1	1	1	5
Selangor490	1900	46	1	1	1	1	2	1	1	4	1	1	0	2	1	1	1	1	1	1	1	1	1	90	5	1	3	1	3	2	3000	3000	0	1900	999	0	1	1	1	1	1	5
Selangor491	1901	45	1	1	1	1	2	1	1	3	1	1	0	999	2	1	1	1	1	1	1	1	1	70	5	1	1	1	3	2	7000	5000	0	4000	999	0	1	1	1	1	1	5
Selangor492	1902	65	2	2	1	1	3	2	3	2	1	2	2	1	1	1	1	1	1	1	1	1	1	80	5	1	1	1	2	2	2000	2000	0	1500	999	2	1	1	1	1	1	5
Selangor493	1903	65	2	2	1	1	3	2	3	1	2	2	0	1	1	1	2	1	2	2	1	2	0.789922	70	5	1	3	2	2	4	900	500	0	1210	999	0	2	1	2	2	1	8
Selangor494	1904	999	999	999	999	#NULL!	999	2	#NULL!	999	2	2	0	1	1	1	999	999	999	999	999	999	0	999	5	999	999	2	999	2	999	999	0	#NULL!	999	0	999	999	999	999	999	999
Selangor495	1905	28	1	2	1	1	1	2	2	2	1	2	1	1	1	1	1	1	1	1	1	1	1	999	5	1	4	1	2	2	999	999	0	#NULL!	999	1	1	1	1	1	1	5
Selangor496	1906	48	1	1	1	1	2	1	1	3	1	1	0	999	2	2	1	1	1	1	1	1	1	90	5	1	1	1	3	3	12000	12000	1000	9480	2	0	1	1	1	1	1	5
Selangor497	1907	55	1	1	1	1	3	2	3	3	1	2	2	1	1	1	1	1	1	2	2	2	0.79819	60	5	1	1	1	3	4	2500	2000	0	6260	999	2	1	1	1	3	3	9
Selangor498	1908	52	1	1	999	#NULL!	2	1	1	2	2	1	0	3	1	1	1	1	1	1	1	1	1	70	5	2	3	2	2	4	3500	3500	400	3550	999	0	1	1	1	1	1	5
Selangor499	1909	28	1	2	1	1	2	1	1	4	1	1	0	2	1	1	1	1	1	1	1	1	1	80	5	1	3	1	3	4	5700	2900	200	4300	999	0	1	1	1	1	1	5
Selangor500	1910	999	999	1	999	#NULL!	999	2	#NULL!	999	999	1	0	1	1	1	1	1	1	1	1	1	1	80	5	1	999	999	999	2	999	999	500	#NULL!	999	0	1	1	1	1	1	5
Selangor501	1911	59	1	1	2	3	2	1	1	1	1	2	1	1	1	1	2	1	1	1	1	2	0.918799	90	5	2	3	1	2	4	2600	2400	1	4330	999	1	2	1	1	1	1	6
Selangor502	1912	33	1	1	1	1	2	1	1	2	2	1	0	1	1	1	1	1	1	2	1	2	0.893142	98	5	1	1	1	2	4	999	999	0	560	999	0	1	1	1	3	1	7
Selangor503	1913	34	1	1	1	1	2	1	1	3	1	1	0	999	2	1	1	1	1	1	1	1	1	90	5	1	1	1	3	3	6800	6883	0	6600	999	0	1	1	1	1	1	5
Selangor504	1914	68	2	1	1	1	2	1	1	1	1	1	0	1	1	1	2	1	2	2	1	2	0.763748	60	5	1	1	1	2	4	1103	803	100	1250	999	0	2	1	2	3	1	9
Selangor505	1915	40	1	1	2	2	2	1	1	2	1	1	0	999	2	2	1	1	1	1	1	1	1	100	5	1	1	1	2	2	10000	10000	0	8130	999	0	1	1	1	1	1	5
Selangor506	1916	52	1	2	2	2	1	2	2	4	1	2	1	999	2	2	1	1	1	1	1	1	1	90	5	1	1	1	3	2	10000	10000	1000	300	999	1	1	1	1	1	1	5
Selangor507	1917	49	1	1	2	3	2	1	1	3	1	2	3	999	2	2	1	1	1	2	1	2	0.919316	60	5	1	3	1	3	2	9000	7000	0	12100	999	3	1	1	1	2	1	6
Selangor508	1918	32	1	1	1	1	1	2	2	4	1	1	0	1	1	1	1	1	1	2	2	2	0.847622	70	5	1	3	1	3	3	999	999	0	#NULL!	999	0	1	1	1	2	2	7
Selangor509	1919	999	999	1	2	2	2	1	1	1	1	2	0	2	1	1	999	999	999	999	999	999	0	100	5	1	1	1	1	2	3000	3000	0	7653.33	999	0	999	999	999	999	999	999
Selangor510	1920	55	1	1	2	2	2	1	1	2	1	1	0	1	1	1	1	1	1	1	1	1	1	90	5	1	1	1	2	3	12000	999	4000	24680	999	0	1	1	1	1	1	5
Selangor511	1921	41	1	1	1	1	2	1	1	2	1	1	0	1	1	1	1	1	1	1	1	1	1	90	5	1	1	1	2	2	1800	1883	100	1300	1	0	1	1	1	1	1	5
Selangor512	1922	62	2	1	1	1	2	1	1	2	1	1	0	2	1	1	1	1	1	1	1	1	1	70	5	2	1	1	2	2	2500	2583	200	400	999	0	1	1	1	1	1	5
Selangor513	1923	33	1	1	1	1	2	1	1	3	1	1	0	3	1	1	1	1	1	1	1	1	1	100	5	1	1	1	3	4	3600	3600	500	#NULL!	999	0	1	1	1	1	1	5
Selangor514	1924	25	1	2	1	1	2	1	1	4	1	2	0	3	1	1	1	1	1	2	1	2	0.919316	95	5	2	3	1	3	2	5000	3642	300	#NULL!	999	0	1	1	1	2	1	6
Selangor515	1925	55	1	1	1	1	1	2	2	1	2	2	0	1	1	1	1	1	1	1	999	1	0	99	5	2	3	1	2	2	1800	1842	0	1920	999	0	1	1	1	1	999	999
Selangor516	1926	45	1	1	1	1	2	1	1	2	1	1	0	3	1	1	1	1	1	1	1	1	1	90	5	1	3	1	2	2	3800	3883	150	1700	999	0	1	1	1	1	1	5
Selangor517	1927	47	1	1	1	1	2	1	1	2	1	2	0	2	1	1	1	1	1	1	1	1	1	80	5	1	3	1	2	999	2980	2863	150	#NULL!	999	0	1	1	1	1	1	5
Selangor518	1928	24	1	1	1	1	2	1	1	2	1	2	0	1	1	1	1	1	1	1	1	1	1	100	5	1	3	1	2	1	2392	2333	1	1269	999	0	1	1	1	1	1	5
Selangor519	1929	39	1	1	1	1	2	1	1	2	1	1	0	3	1	1	2	2	2	2	2	2	0.570527	90	5	1	1	1	2	3	4300	3883	200	1600	999	0	2	3	3	3	3	14
Selangor520	1930	40	1	1	1	1	2	1	1	2	1	1	0	1	1	1	1	1	1	1	1	1	1	95	5	1	1	1	2	3	4300	2313	200	2000	999	0	1	1	1	1	1	5
Selangor521	1931	43	1	1	1	1	2	1	1	2	1	1	0	3	1	1	1	1	1	1	1	1	1	90	5	1	1	1	2	3	3500	3583	200	1400	999	0	1	1	1	1	1	5
Selangor522	1932	56	1	1	1	1	2	1	1	2	1	1	0	1	1	1	1	1	1	1	1	1	1	85	5	1	1	1	2	3	2200	2283	100	1200	999	0	1	1	1	1	1	5
Selangor523	1933	999	999	1	2	3	1	2	2	2	1	1	0	1	1	1	1	1	1	1	1	1	1	80	5	1	3	1	2	2	1800	1842	200	820	999	0	1	1	1	1	1	5
Selangor524	1934	32	1	1	2	2	1	2	2	2	1	1	0	1	1	1	1	1	1	1	1	1	1	80	5	2	1	1	2	2	2600	2283	0	1640	999	0	1	1	1	1	1	5
Selangor525	1935	37	1	1	1	1	2	1	1	3	1	1	0	4	1	1	1	1	1	1	1	1	1	92	5	1	1	1	3	4	4100	4183	100	1100	999	0	1	1	1	1	1	5
Selangor526	1936	23	1	1	1	1	1	2	2	3	1	1	0	1	1	1	1	1	1	1	1	1	1	98	5	1	2	1	3	4	2050	2100	500	1250	999	0	1	1	1	1	1	5
Selangor527	1937	31	1	2	999	#NULL!	2	1	1	2	1	1	0	4	1	1	1	1	1	1	1	1	1	95	5	2	3	1	2	2	4400	4583	300	2100	999	0	1	1	1	1	1	5
Selangor528	1938	30	1	1	1	1	1	2	2	3	1	1	0	2	1	1	1	1	1	1	1	1	1	98	5	1	1	1	3	4	2850	2900	500	1250	999	0	1	1	1	1	1	5
Selangor529	1939	30	1	2	1	1	2	1	1	3	1	1	0	4	1	1	1	1	1	1	1	1	1	89	5	2	3	1	3	4	5350	4483	100	800	999	0	1	1	1	1	1	5
Selangor530	1940	32	1	1	1	1	2	1	1	4	1	1	0	999	2	1	1	1	1	1	1	1	1	89	5	1	3	1	3	4	5650	5283	200	800	999	0	1	1	1	1	1	5
Selangor531	1941	31	1	2	1	1	3	2	3	4	1	1	0	1	1	1	1	1	1	1	1	1	1	80	5	2	3	1	3	2	2500	2500	100	1500	2	0	1	1	1	1	1	5
Selangor532	1942	30	1	1	1	1	1	2	2	4	1	1	0	3	1	1	1	1	1	1	1	1	1	68	5	2	3	1	3	4	3800	3800	300	1900	2	0	1	1	1	1	1	5
Selangor533	1943	62	2	2	1	1	3	2	3	2	2	1	0	1	1	1	1	1	1	1	1	1	1	90	5	1	1	2	2	1	1050	1025	200	400	2	0	1	1	1	1	1	5
Selangor534	1944	26	1	2	1	1	2	1	1	3	1	1	0	999	2	1	1	1	1	1	1	1	1	80	5	2	4	1	3	2	5550	4942	50	4600	999	0	1	1	1	1	1	5
Selangor535	1945	27	1	1	1	1	2	1	1	3	1	1	0	4	1	1	1	1	1	1	1	1	1	80	5	1	3	1	3	1	5050	4442	50	4300	2	0	1	1	1	1	1	5
Selangor536	1946	32	1	1	1	1	3	2	3	4	1	1	0	3	1	1	1	1	1	1	1	1	1	80	5	1	1	1	3	2	3800	3800	200	1400	2	0	1	1	1	1	1	5
Selangor537	1947	18	1	2	2	3	1	2	2	2	1	1	0	1	1	1	2	2	2	2	2	2	0.544185	999	5	2	3	2	2	2	999	1500	100	300	999	0	3	3	3	3	3	15
Selangor538	1948	44	1	1	2	3	2	1	1	2	1	1	0	3	1	1	1	1	1	1	1	1	1	89	5	1	3	1	2	2	3700	3700	200	2300	2	0	1	1	1	1	1	5
Selangor539	1949	44	1	2	2	3	2	1	1	2	1	1	0	3	1	1	1	1	1	1	1	1	1	89	5	2	3	1	2	3	3700	3700	200	2300	2	0	1	1	1	1	1	5
Selangor540	1950	52	1	1	1	1	2	1	1	2	1	1	0	3	1	1	1	1	1	1	1	1	1	89	5	1	3	1	2	2	3200	3200	200	2300	2	0	1	1	1	1	1	5
Selangor541	1951	49	1	2	2	2	2	1	1	2	2	1	0	1	1	1	1	1	1	1	1	1	1	95	5	2	1	2	2	2	999	83	100	750	999	0	1	1	1	1	1	5
Selangor542	1952	51	1	1	1	1	2	1	1	2	2	2	1	1	1	1	1	1	1	1	1	1	1	90	5	1	1	1	2	2	6686	83	0	1250	999	1	1	1	1	1	1	5
Selangor543	1953	49	1	1	1	1	2	1	1	2	1	2	2	3	1	1	1	1	1	999	999	1	0	90	5	1	1	1	2	2	3400	3467	500	1050	999	2	1	1	1	999	999	999
Selangor544	1954	42	1	1	1	1	2	1	1	2	1	1	0	2	1	1	1	1	1	1	1	1	1	90	5	1	1	1	2	4	3500	3000	200	7270	999	0	1	1	1	1	1	5
Selangor545	1955	60	2	2	2	2	2	1	1	2	2	1	0	1	1	1	999	999	999	999	999	999	0	80	5	1	1	2	2	2	1800	1842	200	100	999	0	999	999	999	999	999	999
Selangor546	1956	45	1	1	1	1	2	1	1	2	1	1	0	4	1	1	1	1	1	1	1	1	1	90	5	1	1	1	2	3	4100	4183	200	2400	999	0	1	1	1	1	1	5
Selangor547	1957	50	1	1	1	1	2	1	1	2	1	2	1	4	1	1	1	1	1	1	1	1	1	85	5	1	1	1	2	1	4000	4083	200	1570	999	1	1	1	1	1	1	5
Selangor548	1958	44	1	1	1	1	2	1	1	2	1	1	0	3	1	1	2	2	1	1	1	2	0.830063	85	5	1	1	1	2	3	4100	3683	100	2155	999	0	3	2	1	1	1	8
Selangor549	1959	44	1	2	1	1	2	1	1	2	1	2	1	4	1	1	1	1	1	1	1	1	1	90	5	1	1	1	2	1	4400	4483	200	1900	999	1	1	1	1	1	1	5
Selangor550	1960	32	1	2	1	1	2	1	1	3	1	1	0	999	2	1	1	1	1	2	1	2	0.919316	90	5	2	1	1	3	2	5500	5500	300	7540	999	0	1	1	1	2	1	6
Selangor551	1961	999	999	1	1	1	2	1	1	4	1	2	1	1	1	1	1	1	1	1	1	1	1	80	5	1	4	1	3	2	3000	999	500	#NULL!	999	1	1	1	1	1	1	5
Selangor552	1962	999	999	2	1	1	1	2	2	4	2	1	0	1	1	1	1	1	1	1	1	1	1	100	5	2	1	1	3	2	999	999	0	#NULL!	999	0	1	1	1	1	1	5
Selangor553	1963	35	1	1	2	2	2	1	1	4	2	1	0	1	1	1	1	1	1	1	1	1	1	100	5	1	1	1	3	1	8000	999	100	4200	999	0	1	1	1	1	1	5
Selangor554	1964	52	1	2	1	1	2	1	1	4	2	1	0	999	2	2	1	1	1	1	1	1	1	100	5	2	1	2	3	999	23500	23500	0	15595	999	0	1	1	1	1	1	5
Selangor555	1965	44	1	2	1	1	2	1	1	4	1	1	0	999	2	2	1	1	1	1	1	1	1	90	5	2	1	1	3	999	7000	7000	1000	11700	2	0	1	1	1	1	1	5
Selangor556	1966	43	1	1	1	1	2	1	1	2	1	2	1	999	2	2	1	1	1	2	2	2	0.847622	70	5	1	3	1	2	1	18000	24500	1000	16689	999	1	1	1	1	2	2	7
Selangor557	1967	52	1	2	1	1	2	1	1	1	1	2	1	1	1	1	1	1	1	1	1	1	1	80	5	2	1	1	2	3	2492	2400	500	2830	999	1	1	1	1	1	1	5
Selangor558	1968	35	1	1	1	1	2	1	1	2	1	2	0	1	1	1	999	999	999	999	999	999	0	999	5	1	3	1	2	2	999	999	0	#NULL!	999	0	999	999	999	999	999	999
Selangor559	1969	46	1	1	2	2	2	1	1	4	1	1	0	999	2	2	1	1	1	1	1	1	1	90	5	1	1	1	3	4	15500	11500	500	#NULL!	999	0	1	1	1	1	1	5
Selangor560	1970	47	1	1	1	1	3	2	3	3	1	1	0	1	1	1	1	1	1	1	2	2	0.905048	90	5	1	3	1	3	4	4100	2000	0	6040	999	0	1	1	1	1	3	7
Selangor561	1971	999	999	1	2	3	1	2	2	1	2	2	1	1	1	1	2	2	2	2	2	2	0.13937	999	5	2	3	2	2	4	250	250	0	245	999	1	3	4	3	4	4	18
Selangor562	1972	60	2	1	2	2	2	1	1	1	2	1	0	1	1	1	1	1	1	1	1	1	1	90	5	1	1	1	2	2	1592	1000	0	3450	999	0	1	1	1	1	1	5
Selangor563	1973	999	999	1	2	2	1	2	2	1	1	1	0	1	1	1	1	1	1	1	1	1	1	70	5	2	1	1	1	2	200	200	0	84	999	0	1	1	1	1	1	5
Selangor564	1974	51	1	1	2	2	2	1	1	999	2	2	0	1	1	1	999	999	999	999	999	999	0	999	5	1	3	1	999	1	2000	999	100	#NULL!	999	0	999	999	999	999	999	999
Selangor565	1975	60	2	1	1	1	2	1	1	2	2	2	2	2	1	1	1	1	1	2	1	2	0.919316	80	5	1	1	2	2	2	2703	2703	0	3660	2	2	1	1	1	2	1	6
Selangor566	1976	999	999	1	1	1	2	1	1	2	1	1	0	999	2	1	1	1	1	2	1	2	0.893142	80	5	1	3	1	2	1	6200	6200	1000	8600	999	0	1	1	1	3	1	7
Selangor567	1977	38	1	1	1	1	2	1	1	2	1	1	0	999	2	2	1	1	1	1	1	1	1	100	5	1	1	1	2	2	11000	11000	500	4910	999	0	1	1	1	1	1	5
Selangor568	1978	72	2	2	1	1	2	1	1	2	2	1	0	2	1	1	2	1	1	1	1	2	0.918799	80	5	1	1	2	2	3	2600	2733	500	700	999	0	2	1	1	1	1	6
Selangor569	1979	58	1	1	2	3	2	1	1	2	1	2	2	3	1	1	1	1	1	1	1	1	1	60	5	1	1	1	2	3	4500	3500	0	3030	999	2	1	1	1	1	1	5
Selangor570	1980	62	2	1	2	2	2	1	1	2	1	1	0	999	2	2	1	1	1	1	1	1	1	80	5	1	1	1	2	4	10500	10183	190000	4234	999	0	1	1	1	1	1	5
Selangor571	1981	50	1	1	2	3	2	1	1	1	2	2	2	1	1	1	1	1	1	1	1	1	1	80	5	1	1	1	2	4	999	42	0	2863.33	999	2	1	1	1	1	1	5
Selangor572	1982	62	2	2	1	1	3	2	3	2	2	1	0	1	1	1	1	1	1	1	1	1	1	90	5	1	1	2	2	2	1050	1025	200	400	2	0	1	1	1	1	1	5
Selangor573	1983	999	999	1	1	1	2	1	1	2	1	2	3	4	1	1	1	1	1	1	1	1	1	80	5	1	1	1	2	3	4400	4400	500	1965	999	3	1	1	1	1	1	5
Selangor574	1984	36	1	2	1	1	2	1	1	4	1	1	0	999	2	1	1	1	2	1	1	2	0.951807	90	5	2	3	1	3	4	5000	5133	200	#NULL!	999	0	1	1	2	1	1	6
Selangor575	1985	999	999	1	1	1	2	1	1	1	1	2	2	3	1	1	999	999	999	999	999	999	0	999	5	1	1	1	2	4	2700	3200	100	1130	999	2	999	999	999	999	999	999
Selangor576	1986	66	2	1	1	1	2	1	1	1	2	2	2	1	1	1	1	1	1	2	1	2	0.919316	90	5	1	1	2	2	3	999	810	0	2670	999	2	1	1	1	2	1	6
Selangor577	1987	58	1	2	2	2	2	1	1	1	2	1	0	999	2	2	2	1	1	1	1	2	0.918799	70	5	2	1	2	2	2	10000	10000	0	5966.67	999	0	2	1	1	1	1	6
Selangor578	1988	52	1	2	1	1	3	2	3	2	1	2	2	999	2	1	1	1	1	1	2	2	0.928306	80	5	1	1	1	2	4	5900	6033	500	3450	999	2	1	1	1	1	2	6
Selangor579	1989	58	1	1	2	2	2	1	1	2	1	1	0	999	2	1	1	1	1	1	1	1	1	85	5	1	1	1	2	4	10000	5500	0	5050	999	0	1	1	1	1	1	5
Selangor580	1990	56	1	1	1	1	2	1	1	2	1	2	1	4	1	1	1	1	1	1	1	1	1	999	5	1	1	1	2	3	4000	4000	0	3450	999	1	1	1	1	1	1	5
Selangor581	1991	43	1	1	1	1	2	1	1	4	1	1	0	999	2	2	1	1	1	1	1	1	1	70	5	1	1	1	3	2	11000	11000	2000	5400	999	0	1	1	1	1	1	5
Selangor582	1992	36	1	1	1	1	2	1	1	4	1	1	0	999	2	2	1	1	1	1	1	1	1	80	5	1	1	1	3	3	10000	10000	500	4600	999	0	1	1	1	1	1	5
Selangor583	1993	51	1	1	2	3	2	1	1	3	1	2	1	999	2	2	1	1	1	1	1	1	1	70	5	1	1	1	3	3	9300	8500	0	6270	999	1	1	1	1	1	1	5
Selangor584	1994	57	1	1	2	3	2	1	1	2	2	2	3	1	1	1	1	1	1	1	1	1	1	80	5	1	1	1	2	3	1000	133	0	2500	999	3	1	1	1	1	1	5
Selangor585	1995	47	1	1	2	3	2	1	1	2	2	1	0	1	1	1	1	1	1	1	1	1	1	90	5	1	1	1	2	3	7000	999	500	4280	999	0	1	1	1	1	1	5
Selangor586	1996	62	2	1	1	1	2	1	1	2	1	2	1	999	2	2	1	1	1	1	1	1	1	65	5	1	1	1	2	3	9500	9500	3000	4821.67	999	1	1	1	1	1	1	5
Selangor587	1997	28	1	1	1	1	2	1	1	2	1	1	0	2	1	1	1	1	1	1	1	1	1	100	5	1	3	1	2	1	3000	3000	500	1445	999	0	1	1	1	1	1	5
Selangor588	1998	66	2	1	2	3	3	2	3	1	2	1	0	1	1	1	2	1	2	2	2	2	0.395621	90	5	1	1	2	2	2	1500	1583	100	1565	999	0	3	1	3	5	3	15
Selangor589	1999	56	1	1	2	3	2	1	1	2	1	2	1	1	1	1	1	1	2	2	2	2	0.757621	70	5	2	3	1	2	3	2192	2200	100	1828	999	1	1	1	3	3	2	10
[truncated: 126 more rows]

## Sheet: Guide Variable
Variable	Type	Value
ID	String	None
No	Numeric	None
Age	Numeric	None
Age60	Numeric	{1, Less than 60 years old}, {2, More than 60 years old}
Gender	Numeric	{1, Male}, {2, Female}
Ethnicity_4_Malay_vs_Non	Numeric	{1, Malay/Bumiputera}, {2, Non-Malay/Bumiputera}
Ethnicity_5	Numeric	{1, Malay}, {2, Chinese}, {3, Indian}
Marriage_Status	Numeric	{1, Single}, {2, Married}, {3, Divorced}, {4, Died}
Married_or_Not	Numeric	{1, Married}, {2, Unmarried}
Married_Not_Divorced	Numeric	{1, Married}, {2, Unmarried}, {3, Divorced/Separated}
Education_Level	Numeric	{1, Primary}, {2, Secondary}, {3, Pre-university}, {4, University/Tertiary}
Working_Status_During_Covid19	Numeric	{1, Yes}, {2, No}
A1_No_Diseases	Numeric	{1, Yes}, {2, No}
Number_of_Diseases_2	Numeric	{0, No Disease}, {1, 1 Disease}, {2, 2 Diseases}, {3, 3 or more diseases}
B40_Category	Numeric	{1, B1}, {2, B2}, {3,B3}, {4,B4}
B40_National	Numeric	{1, Yes}, {2, No}
B40_States	Numeric	{1, B40}, {2, Non-B40}
EQ5D5L_Mobility_AnyProblem	Numeric	{1, No Problem}, {2, Problem)
EQ5D5L_SelfCare_AnyProblem	Numeric	{1, No Problem}, {2, Problem)
EQ5D5L_UsualActivities_AnyProblem	Numeric	{1, No Problem}, {2, Problem)
EQ5D5L_Pain_Discomfort_AnyProblem	Numeric	{1, No Problem}, {2, Problem)
EQ5D5L_Anxiety_Depression_AnyProblem	Numeric	{1, No Problem}, {2, Problem)
EQ5D5L_Total_AnyProblem	Numeric	{1, No Problem}, {2, Problem)
EQ_5D_5L_Index	Numeric	None
EQ_VAS_Adjusted	Numeric	None
State	Numeric	{1, Pahang}, {2, Johor}, {3, Pulau Pinang}, {4, Sabah}, {5, Selangor}, {6, Sarawak}
Head_of_Family	String	{1, Head of Family}, {2, Representative of family}
Type_of_House_Ownership	Numeric	{1, Owned}, {2, Lended}, {3, Rent}, {4, Inherited}
Working_Status_Before_Covid19	Numeric	{1, Yes}, {2, No}
Education_Level_3Level	Numeric	{1, Primary or Lower}, {2, Secondary}, {3, Tertiary}
Education_Level_6	Numeric	{1, Primary}, {2, Secondary}, {3, Pre-university}, {4, University/Tertiary}
Total_Household_Income_Before_Covid19	Numeric	None
Total_Household_Income_During_Covid19	Numeric	None
Savings_Per_Month	Numeric	None
Total_Expenditure_Per_Month	Numeric	None
Impact_of_Covid19_on_Expenditure	Numeric	{1, Increase}, {2, No changes}, {3, Reduce}
Number_of_Diseases	Numeric	None
EQ5D5L_Mobility	Numeric	{1, I have no problems in walking about, {2, I have slight problems in walking about], {3, I have moderate problems in walking about}, (4, I have severe problems in walking about}, {5, I am unable to walk}
EQ5D5L_Self_Care	Numeric	{1, I have no problems washing or dressing myself}, {2, I have slight problems washing or dressing myself}, {3, I have moderate problems washing or dressing myself}, {4, I have severe problems washing or dressing myself}, {5, I am unable to wash or dress myself}
EQ5D5L_Usual_Activities	Numeric	{1, I have no problems doing my usual activities}, {2, I have slight problems doing my usual activities}, {3, I have moderate problems doing my usual activities}, {4, I have severe problems doing my usual activities}, {5, I am unable to do my usual activities}
EQ5D5L_Pain_Discomfort	Numeric	{1, I have no pain or discomfort}, {2, I have slight pain or discomfort}, {3, I have moderate pain or discomfort}, {4, I have severe pain or discomfort}, {5, I have extreme pain or discomfort}
EQ5D5L_Anxiety_Depression	Numeric	{1, I am not anxious or depressed}, {2, I am slightly anxious or depressed}, {3, I am moderately anxious or depressed}, {4, I am severely anxious or depressed}, {5, I am extremely anxious or depressed}
EQ5D5L_Total	Numeric	None
